# Supplementary material for: Identification of small molecule enzyme inhibitors as broad-spectrum anthelmintics
Source: Sci Rep. 2019 Jun 24;9:9085. doi: 10.1038/s41598-019-45548-7 (PMC6591293; doi:10.1038/s41598-019-45548-7)
Supplement: Supplementary file 2 — Supplementary Tables [file 41598_2019_45548_MOESM2_ESM.xlsx]

## Sheet: Index
	Supplementary Table Index
	S1	All identified chokepoint enzymes for each of the 17 species included in the analysis and the corresponding genes.
	S2	The 50 nematode chokepoint enzymes with hits to available human/mouse homolog structures on PDB.
	S3	PDB hits to the nematode chokepoint enzymes.
	S4	Whole worm phenotypic assay results of the in-vitro screening of various commercially available compounds on multiple nematode worms.
	S5	Table S5: Late larval stage and Adult stage expression in A. ceylanicum and T. muris of genes corresponding to the putative chokepoint targets of compounds that showed severe phenotypes. Average values are reported for PDE genes with multiple paralogs. T. muris values are taken from Ref. 94. A. ceylanicum values are taken from Ref. 12
	S6	Additional high priority chokepoints in pathways of interest.

## Sheet: Table S1
	Table S1. All identified chokepoint enzymes for each of the 17 species included in the analysis and the corresponding genes.
	EC	A. ceylanicum	A. duodenale	N. americanus	A. lumbricoides	A. suum	B. malayi	L. loa	O. volvulus	W. bancrofti	T. muris	T. suis	T. trichiura	S. ratti	S. stercoralis	D. immitis	H. bakeri	N. brasiliensis
	1.1.1.1	ANCCEY_02271	ANCDUO_14748;ANCDUO_23169	NECAME_14762	ALUE_0000667201-mRNA-1	ASU_12548	Bm4673;Bm4674;Bm4675	EJD76792.1;EJD76793.1	OVOC6614	WBA_0000021301-mRNA-1	TMUE_s0010008000	-	TTRE_0000206301-mRNA-1	SRAE_1000122000.1	SSTP_0000318800.1	nDi.2.2.2.t04044	HPBE_0001524201-mRNA-1	NBR_0002094201-mRNA-1
	1.1.1.100	ANCCEY_15572	-	-	-	-	-	-	-	-	TMUE_s0019002700	-	-	-	-	-	-	-
	1.1.1.103	-	ANCDUO_14290	NECAME_09593;NECAME_16339	ALUE_0000736301-mRNA-1	ASU_13062	Bm3200	EFO22840.1	-	-	TMUE_s0039006200	-	-	SRAE_1000072200.1	SSTP_0001193700.1	nDi.2.2.2.t05623	HPBE_0001827901-mRNA-1	NBR_0001787301-mRNA-1
	1.1.1.14	-	-	-	ALUE_0001672301-mRNA-1	ASU_11763	-	-	-	-	-	-	-	-	-	-	HPBE_0000141301-mRNA-1	-
	1.1.1.205	ANCCEY_00487	ANCDUO_00422	NECAME_10323	ALUE_0001239601-mRNA-1	ASU_00530	Bm5924c	EJD75774.1	OVOC3866	-	TMUE_s0001014000	D918_03739	TTRE_0000519801-mRNA-1	SRAE_1000236000.1;SRAE_X000226900.1	SSTP_0000020500.1;SSTP_0000275400.1	nDi.2.2.2.t05299	HPBE_0000739301-mRNA-1	NBR_0001829301-mRNA-1;NBR_0002202001-mRNA-1
	1.1.1.211	-	ANCDUO_19242	-	-	-	-	-	-	-	-	-	-	-	-	-	-	-
	1.1.1.22	-	-	-	-	-	Bm3695	-	OVOC1509	-	-	-	-	-	-	-	-	-
	1.1.1.267	-	-	-	-	-	-	-	-	-	-	-	-	-	-	nDi.2.2.2.t01058	-	-
	1.1.1.27	ANCCEY_13570;ANCCEY_14002	ANCDUO_05182;ANCDUO_23288;ANCDUO_23877	NECAME_14040;NECAME_14041	ALUE_0001044301-mRNA-1	ASU_10911	Bm3339	EFO16236.1	OVOC10617	WBA_0000737201-mRNA-1	TMUE_s0029002700	D918_09976	TTRE_0000700901-mRNA-1	SRAE_X000178500.1	SSTP_0000265600.1	nDi.2.2.2.t00571	HPBE_0001316501-mRNA-1;HPBE_0001316601-mRNA-1;HPBE_0001316801-mRNA-1	NBR_0001174001-mRNA-1;NBR_0001174201-mRNA-1
	1.1.1.271	-	ANCDUO_15593	-	-	ASU_14538	Bm5169	EFO24223.1	OVOC8009	WBA_0000191101-mRNA-1	TMUE_s0054004900	D918_08768	TTRE_0000042201-mRNA-1	SRAE_2000032800.1	SSTP_0000791200.1	nDi.2.2.2.t08475	HPBE_0001946801-mRNA-1	NBR_0000756101-mRNA-1
	1.1.1.284	-	ANCDUO_23169	NECAME_14762	ALUE_0000667201-mRNA-1	ASU_12548	Bm4673;Bm4674;Bm4675	EJD76792.1;EJD76793.1	OVOC6614	WBA_0000021301-mRNA-1	TMUE_s0010008000	-	TTRE_0000206301-mRNA-1	SRAE_1000122000.1	-	nDi.2.2.2.t04044	HPBE_0001524201-mRNA-1	-
	1.1.1.300	ANCCEY_06885	-	NECAME_11316	-	ASU_15166	-	-	-	-	TMUE_s0014005900	-	-	SRAE_2000318700.1	-	-	-	NBR_0000681201-mRNA-1
	1.1.1.31	ANCCEY_08846	ANCDUO_06832	NECAME_02585	ALUE_0001719301-mRNA-1	ASU_13594	-	-	-	-	-	-	-	SRAE_1000080300.1	SSTP_0001162400.1	-	HPBE_0002001101-mRNA-1	NBR_0001201501-mRNA-1
	1.1.1.330	-	-	NECAME_03861	-	ASU_00812	Bm2984a	EFO24444.2	OVOC8620	-	-	-	-	SRAE_2000020300.1	-	-	-	NBR_0000611901-mRNA-1
	1.1.1.34	ANCCEY_09237	ANCDUO_10510;ANCDUO_24479	NECAME_06176	ALUE_0001715601-mRNA-1	ASU_07270	Bm3201e	EFO26527.1	OVOC3732	WBA_0000554201-mRNA-1	TMUE_s0001006100;TMUE_s0001006200	D918_03827	TTRE_0000695001-mRNA-1	SRAE_1000005800.1	SSTP_0000817200.1	nDi.2.2.2.t06011	HPBE_0002483801-mRNA-1	NBR_0000973001-mRNA-1
	1.1.1.35	ANCCEY_08711	-	NECAME_03624	-	-	Bm2467	-	-	-	-	-	-	SRAE_0000041500.1	SSTP_0000304900.1	-	HPBE_0000576301-mRNA-1	NBR_0000579201-mRNA-1
	1.1.1.37	ANCCEY_04374;ANCCEY_10900	ANCDUO_07178;ANCDUO_10379;ANCDUO_18308;ANCDUO_18976;ANCDUO_19457;ANCDUO_24595	NECAME_00374;NECAME_17474	ALUE_0000240201-mRNA-1;ALUE_0000580801-mRNA-1;ALUE_0000628501-mRNA-1;ALUE_0001288601-mRNA-1;ALUE_0001656501-mRNA-1;ALUE_0002272801-mRNA-1;ALUE_0002290801-mRNA-1;ALUE_0002300201-mRNA-1	ASU_00991;ASU_04286;ASU_08880;ASU_12586	Bm13855;Bm4147	EFO18139.1;EFO26441.1	OVOC5965;OVOC8868	WBA_0000171201-mRNA-1;WBA_0000740301-mRNA-1	TMUE_s0005004200;TMUE_s0177001200	D918_06011;D918_08920;D918_09976	TTRE_0000126601-mRNA-1;TTRE_0000430801-mRNA-1	SRAE_2000265100.1;SRAE_2000344900.1	SSTP_0000136500.1;SSTP_0000972100.1	nDi.2.2.2.t01517;nDi.2.2.2.t10265	HPBE_0000049301-mRNA-1;HPBE_0001530501-mRNA-1;HPBE_0001650801-mRNA-1;HPBE_0001802901-mRNA-1;HPBE_0001828201-mRNA-1;HPBE_0001828301-mRNA-1	NBR_0000068201-mRNA-1;NBR_0001628701-mRNA-1;NBR_0002091701-mRNA-1
	1.1.1.42	ANCCEY_01206;ANCCEY_14538	ANCDUO_02151;ANCDUO_16413	NECAME_01564;NECAME_09534	ALUE_0000776101-mRNA-1	ASU_01528;ASU_01776	Bm13859b	EJD76201.1	OVOC901	WBA_0000005101-mRNA-1	TMUE_s0196001100	D918_08634	TTRE_0000159401-mRNA-1	SRAE_2000358400.1;SRAE_X000039300.1	SSTP_0000229400.1;SSTP_0000860700.1	nDi.2.2.2.t04322	-	NBR_0001248501-mRNA-1;NBR_0001687901-mRNA-1
	1.1.1.44	ANCCEY_13031	ANCDUO_01179	NECAME_14992	ALUE_0000567101-mRNA-1	ASU_07992	Bm13964a	EFO20416.2	OVOC6731	WBA_0000042601-mRNA-1;WBA_0000042701-mRNA-1	TMUE_s0216000900	D918_04269	TTRE_0000538501-mRNA-1	SRAE_2000109800.1	SSTP_0000800300.1	nDi.2.2.2.t05621	HPBE_0000762401-mRNA-1	NBR_0001597701-mRNA-1
	1.1.1.49	ANCCEY_14338	ANCDUO_04712	NECAME_05410	ALUE_0002126401-mRNA-1	ASU_01801	Bm13743	EFO23532.1	OVOC4554	WBA_0000489501-mRNA-1;WBA_0000705901-mRNA-1	TMUE_s0207000100	D918_08653	TTRE_0000321501-mRNA-1	SRAE_2000438000.1	SSTP_0000260400.1	nDi.2.2.2.t00811	-	NBR_0000049501-mRNA-1
	1.1.1.8	-	ANCDUO_14166	-	-	-	-	-	-	-	-	-	-	-	-	-	-	-
	1.1.1.85	ANCCEY_06419	-	-	-	-	-	-	-	-	TMUE_s0119000500	D918_04340;D918_06879	-	-	-	-	-	-
	1.1.1.95	ANCCEY_01146	ANCDUO_01611	-	-	-	-	-	-	-	TMUE_s0065002200	D918_00691	TTRE_0000154401-mRNA-1	SRAE_2000248100.1	SSTP_0000173900.1	-	-	NBR_0000000101-mRNA-1
	1.1.2.3	ANCCEY_10375	-	NECAME_16640	ALUE_0001522101-mRNA-1	ASU_02820	-	-	-	-	-	-	-	-	-	-	HPBE_0000323601-mRNA-1;HPBE_0002035001-mRNA-1	-
	1.1.5.3	-	-	-	-	-	-	-	-	-	-	D918_05186	-	-	-	-	-	-
	1.1.99.2	-	-	NECAME_13279	ALUE_0001866801-mRNA-1	ASU_11944	Bm6576	EFO27679.1	OVOC6518	WBA_0000182501-mRNA-1	-	-	-	SRAE_2000409200.1	SSTP_0000108900.1	nDi.2.2.2.t04182	HPBE_0000427901-mRNA-1	-
	1.11.1.15	ANCCEY_00840	ANCDUO_04180;ANCDUO_09672;ANCDUO_21320	NECAME_06328;NECAME_06664	ALUE_0000722201-mRNA-1;ALUE_0000722401-mRNA-1;ALUE_0000741601-mRNA-1;ALUE_0001828601-mRNA-1;ALUE_0002086101-mRNA-1;ALUE_0002217101-mRNA-1	ASU_02844;ASU_06746;ASU_06747;ASU_07095;ASU_10575	Bm13772b;Bm3226;Bm5279;Bm6417;Bm9232	EFO26191.1;EFO27148.1;EFO27158.2;EJD76541.1	OVOC2641;OVOC4328;OVOC9752	WBA_0000515501-mRNA-1;WBA_0000782901-mRNA-1	TMUE_s0007005500;TMUE_s0012001500	D918_02915;D918_06702	TTRE_0000633301-mRNA-1;TTRE_0000862901-mRNA-1	SRAE_1000007400.1;SRAE_1000132200.1;SRAE_1000133600.1;SRAE_X000117900.1;SRAE_X000145400.1	SSTP_0000322000.1;SSTP_0000583700.1;SSTP_0000585200.1;SSTP_0000864300.1;SSTP_0001247000.1	nDi.2.2.2.t03672;nDi.2.2.2.t06574;nDi.2.2.2.t06575;nDi.2.2.2.t11157;nDi.2.2.2.t11900	HPBE_0000831201-mRNA-1;HPBE_0001020701-mRNA-1;HPBE_0002169601-mRNA-1;HPBE_0002449701-mRNA-1	NBR_0000022801-mRNA-1;NBR_0000335701-mRNA-1;NBR_0001449101-mRNA-1;NBR_0001681901-mRNA-1;NBR_0002203501-mRNA-1
	1.11.1.6	ANCCEY_03335;ANCCEY_15498	ANCDUO_05160;ANCDUO_09357;ANCDUO_12240;ANCDUO_23200;ANCDUO_23295;ANCDUO_23296	NECAME_15400	ALUE_0000049301-mRNA-1;ALUE_0001195101-mRNA-1	ASU_02899	-	-	-	-	-	-	-	SRAE_2000298400.1	SSTP_0000748900.1	-	HPBE_0002115601-mRNA-1	NBR_0001159501-mRNA-1
	1.11.1.7	ANCCEY_01556;ANCCEY_02747;ANCCEY_04246;ANCCEY_08606;ANCCEY_08607;ANCCEY_13019;ANCCEY_13020;ANCCEY_13042	ANCDUO_03774;ANCDUO_03775;ANCDUO_04632;ANCDUO_05735;ANCDUO_12028;ANCDUO_13416;ANCDUO_16017;ANCDUO_17608;ANCDUO_24669	NECAME_00476;NECAME_01798;NECAME_02527;NECAME_04098;NECAME_04913;NECAME_05510;NECAME_08434;NECAME_10718;NECAME_14995;NECAME_16947	ALUE_0000584101-mRNA-1;ALUE_0000931601-mRNA-1;ALUE_0001707001-mRNA-1;ALUE_0001755601-mRNA-1;ALUE_0001773701-mRNA-1;ALUE_0001953301-mRNA-1;ALUE_0002027201-mRNA-1;ALUE_0002114301-mRNA-1;ALUE_0002191201-mRNA-1;ALUE_0002196401-mRNA-1	ASU_00522;ASU_04012;ASU_04013;ASU_06483;ASU_11682;ASU_11683;ASU_13404;ASU_14743	Bm11012;Bm2245;Bm2787;Bm3398;Bm4466e;Bm7465;Bm7474;Bm7605d;Bm7973	EFO16658.2;EFO20336.2;EFO22181.2;EFO22907.2;EFO23241.1;EFO27644.2;EJD73644.1;EJD73935.1;EJD74441.1;EJD74478.1;EJD75811.1	OVOC11206;OVOC11258;OVOC11472;OVOC11625;OVOC3554;OVOC3934;OVOC4087;OVOC4906;OVOC5391;OVOC7072;OVOC8356;OVOC9791	WBA_0000132201-mRNA-1;WBA_0000143401-mRNA-1;WBA_0000201701-mRNA-1;WBA_0000217401-mRNA-1;WBA_0000404901-mRNA-1;WBA_0000585001-mRNA-1;WBA_0000697201-mRNA-1;WBA_0000807301-mRNA-1;WBA_0000966201-mRNA-1;WBA_0001169401-mRNA-1	TMUE_s0002015300;TMUE_s0003012100;TMUE_s0007006100;TMUE_s0056005500;TMUE_s0148002400	D918_00135;D918_02352;D918_04976;D918_06712;D918_07957;D918_09238	TTRE_0000152901-mRNA-1;TTRE_0000219801-mRNA-1;TTRE_0000277101-mRNA-1;TTRE_0000308401-mRNA-1;TTRE_0000359101-mRNA-1	SRAE_1000142700.1;SRAE_2000273050.1;SRAE_X000005100.1;SRAE_X000170600.2;SRAE_X000178900.1;SRAE_X000179000.1;SRAE_X000179100.1;SRAE_X000205000.1	SSTP_0000013500.1;SSTP_0000430900.1;SSTP_0000471100.1;SSTP_0000473300.1;SSTP_0000848700.2;SSTP_0000917400.1;SSTP_0001131900.1;SSTP_0001132000.1;SSTP_0001132100.1;SSTP_0001254600.1	nDi.2.2.2.t00664;nDi.2.2.2.t01089;nDi.2.2.2.t02466;nDi.2.2.2.t03348;nDi.2.2.2.t06596;nDi.2.2.2.t07633;nDi.2.2.2.t08937;nDi.2.2.2.t11261	HPBE_0000553801-mRNA-1;HPBE_0000612901-mRNA-1;HPBE_0000951401-mRNA-1;HPBE_0000987001-mRNA-1;HPBE_0001310601-mRNA-1;HPBE_0001410301-mRNA-1;HPBE_0001723801-mRNA-1	NBR_0000040401-mRNA-1;NBR_0000059101-mRNA-1;NBR_0000207401-mRNA-1;NBR_0000654001-mRNA-1;NBR_0000747401-mRNA-1;NBR_0000774401-mRNA-1;NBR_0001082801-mRNA-1;NBR_0001337201-mRNA-1;NBR_0001370801-mRNA-1;NBR_0001371101-mRNA-1;NBR_0001736801-mRNA-1;NBR_0001845301-mRNA-1;NBR_0001915201-mRNA-1;NBR_0002005701-mRNA-1
	1.11.1.9	ANCCEY_01862;ANCCEY_05763	ANCDUO_02119;ANCDUO_11436;ANCDUO_13928	NECAME_03309;NECAME_07917	ALUE_0000349101-mRNA-1;ALUE_0001558401-mRNA-1	ASU_11470;ASU_13953;ASU_14491	Bm2151	EFO23507.2	-	WBA_0000548301-mRNA-1	-	-	-	SRAE_X000177900.1	SSTP_0000266200.1	nDi.2.2.2.t02595	HPBE_0001396201-mRNA-1	NBR_0000998501-mRNA-1
	1.13.11.11	ANCCEY_14014	-	NECAME_11026	-	ASU_08324	Bm10594a	-	OVOC5849	-	-	-	-	SRAE_2000207400.1	SSTP_0000096400.1	-	-	NBR_0001914601-mRNA-1
	1.13.11.18	-	ANCDUO_11340	-	-	-	-	-	-	-	-	-	-	-	-	-	-	-
	1.13.11.27	ANCCEY_06366	ANCDUO_03344	NECAME_08886	ALUE_0000534501-mRNA-1	ASU_08105	-	-	-	-	-	-	-	SRAE_1000350300.1	SSTP_0000022500.1	-	HPBE_0000884801-mRNA-1	NBR_0000819401-mRNA-1
	1.13.11.5	-	-	NECAME_01067	-	ASU_09496	-	-	-	-	-	-	-	SRAE_2000147400.1	SSTP_0000152100.1	-	-	NBR_0001150301-mRNA-1
	1.13.11.52	-	-	-	-	ASU_08324	Bm10594a	-	OVOC5849	-	-	-	-	-	-	-	-	-
	1.13.11.54	ANCCEY_05476	ANCDUO_22236	NECAME_00693	ALUE_0001377801-mRNA-1	ASU_08605	-	-	-	-	-	-	-	SRAE_1000183800.1	SSTP_0000902300.1	-	-	NBR_0000249401-mRNA-1
	1.13.11.6	ANCCEY_10855	ANCDUO_12228	-	-	-	-	-	-	-	-	-	-	SRAE_2000376600.1	SSTP_0000778200.1	-	HPBE_0001893101-mRNA-1	NBR_0002022101-mRNA-1
	1.13.99.1	-	ANCDUO_12290	NECAME_05559	-	-	-	-	-	-	-	-	-	-	SSTP_0001050500.2	-	-	-
	1.14.11.1	-	-	-	ALUE_0000563101-mRNA-1	ASU_11109	-	-	-	-	-	-	-	SRAE_X000111400.1	SSTP_0001253200.1	-	-	-
	1.14.11.4	ANCCEY_10594	-	-	-	ASU_05175	Bm4275	EJD75866.1	-	-	-	D918_08224	TTRE_0000089001-mRNA-1	SRAE_X000098500.1	SSTP_0000501800.1	-	-	NBR_0001274001-mRNA-1
	1.14.13.8	-	ANCDUO_14385	-	-	-	-	-	-	-	-	-	-	-	-	-	-	-
	1.14.14.1	ANCCEY_00329;ANCCEY_01648;ANCCEY_03594;ANCCEY_03676;ANCCEY_03677;ANCCEY_03678;ANCCEY_03680;ANCCEY_03742;ANCCEY_04013;ANCCEY_04014;ANCCEY_04015;ANCCEY_04016;ANCCEY_04021;ANCCEY_04022;ANCCEY_05024;ANCCEY_07379;ANCCEY_07647;ANCCEY_08019;ANCCEY_09544	ANCDUO_00101;ANCDUO_04236;ANCDUO_05370;ANCDUO_06810;ANCDUO_08818;ANCDUO_11022;ANCDUO_12312;ANCDUO_13331;ANCDUO_13874;ANCDUO_14353;ANCDUO_14382;ANCDUO_16237;ANCDUO_17148;ANCDUO_18640;ANCDUO_19888;ANCDUO_22988;ANCDUO_23638;ANCDUO_23646;ANCDUO_27005	NECAME_03284;NECAME_03967;NECAME_05350;NECAME_06856;NECAME_08121;NECAME_13487;NECAME_14407	ALUE_0000484001-mRNA-1;ALUE_0000671601-mRNA-1;ALUE_0000737001-mRNA-1;ALUE_0000745501-mRNA-1;ALUE_0000867601-mRNA-1;ALUE_0001358901-mRNA-1;ALUE_0001764901-mRNA-1;ALUE_0001785001-mRNA-1;ALUE_0001915101-mRNA-1;ALUE_0001972701-mRNA-1;ALUE_0002035101-mRNA-1	ASU_01009;ASU_01424;ASU_01868;ASU_05959;ASU_06359;ASU_08782;ASU_09649;ASU_11921;ASU_14212;ASU_14612	Bm1751;Bm2557;Bm7159	EFO24453.1;EFO25368.1;EJD76263.1	OVOC10761;OVOC10799;OVOC6962	WBA_0000056901-mRNA-1;WBA_0000083801-mRNA-1;WBA_0000384601-mRNA-1;WBA_0000675201-mRNA-1	TMUE_s0010001200;TMUE_s0016008100;TMUE_s0025002900;TMUE_s0046003900;TMUE_s0050005400	D918_03346;D918_07253;D918_07254;D918_07734	TTRE_0000102901-mRNA-1;TTRE_0000165401-mRNA-1;TTRE_0000557301-mRNA-1;TTRE_0000583401-mRNA-1;TTRE_0000630701-mRNA-1;TTRE_0000759901-mRNA-1	SRAE_0000020400.1;SRAE_1000114400.1;SRAE_1000133100.1;SRAE_1000164700.1;SRAE_1000323500.1;SRAE_2000386700.1;SRAE_2000415300.1;SRAE_2000428700.1;SRAE_2000428800.1;SRAE_2000441700.1;SRAE_2000447200.1;SRAE_2000454800.1;SRAE_2000465900.1;SRAE_2000509700.1;SRAE_2000511000.1;SRAE_X000032600.1;SRAE_X000070800.1;SRAE_X000187600.1	SSTP_0000212600.1;SSTP_0000264600.1;SSTP_0000420500.1;SSTP_0000424900.1;SSTP_0000426100.1;SSTP_0000584700.1;SSTP_0000737000.1;SSTP_0000741500.1;SSTP_0000818000.1;SSTP_0000835800.1;SSTP_0000835900.1;SSTP_0000836000.1;SSTP_0000836100.1;SSTP_0000856000.1;SSTP_0000939200.1;SSTP_0000940700.1;SSTP_0000985100.1;SSTP_0000985200.1;SSTP_0001032100.1;SSTP_0001090400.1;SSTP_0001113700.1;SSTP_0001113800.1;SST…	nDi.2.2.2.t00287;nDi.2.2.2.t02876;nDi.2.2.2.t03793	HPBE_0000032001-mRNA-1;HPBE_0000537301-mRNA-1;HPBE_0001067501-mRNA-1;HPBE_0001262701-mRNA-1;HPBE_0001496901-mRNA-1;HPBE_0001769301-mRNA-1;HPBE_0001803801-mRNA-1;HPBE_0001929801-mRNA-1;HPBE_0001929901-mRNA-1;HPBE_0002015301-mRNA-1;HPBE_0002182001-mRNA-1;HPBE_0002339601-mRNA-1;HPBE_0002388801-mRNA-1	NBR_0000052001-mRNA-1;NBR_0000287701-mRNA-1;NBR_0000765301-mRNA-1;NBR_0000765401-mRNA-1;NBR_0000798601-mRNA-1;NBR_0000818901-mRNA-1;NBR_0000866901-mRNA-1;NBR_0000995601-mRNA-1;NBR_0000995701-mRNA-1;NBR_0000995801-mRNA-1;NBR_0001004201-mRNA-1;NBR_0001143201-mRNA-1;NBR_0001209301-mRNA-1;NBR_0001209501-mRNA-1;NBR_0001456501-mRNA-1;NBR_0001543701-mRNA-1;NBR_0001588201-mRNA-1;NBR_0001619801-mRNA-1;NBR…
	1.14.16.1	ANCCEY_08401	-	-	-	-	-	-	-	-	-	-	TTRE_0000327001-mRNA-1	-	-	-	-	-
	1.14.19.3	ANCCEY_13149	-	NECAME_05225	-	-	-	EFO17699.1	OVOC5505	-	-	-	-	SRAE_X000030400.1	-	-	-	-
	1.16.3.1	ANCCEY_09936	-	NECAME_16855	ALUE_0000544401-mRNA-1;ALUE_0001074301-mRNA-1	ASU_05477;ASU_11516	-	-	-	-	TMUE_s0001014300	D918_03735	TTRE_0000519401-mRNA-1	SRAE_1000346400.1;SRAE_2000004600.1	SSTP_0000045000.1;SSTP_0000610200.1	-	HPBE_0000810701-mRNA-1	NBR_0001589601-mRNA-1
	1.17.1.4	ANCCEY_03135	ANCDUO_11675	NECAME_12304	ALUE_0001543801-mRNA-1	ASU_02096;ASU_02097	-	-	-	-	-	-	-	SRAE_1000265300.1	SSTP_0000598200.1	-	-	NBR_0000903001-mRNA-1
	1.17.4.1	ANCCEY_03591;ANCCEY_07065;ANCCEY_15417	ANCDUO_02201;ANCDUO_02613;ANCDUO_05579	NECAME_03942;NECAME_14209;NECAME_14210	ALUE_0000056801-mRNA-1;ALUE_0000328001-mRNA-1;ALUE_0002075101-mRNA-1;ALUE_0002124601-mRNA-1;ALUE_0002125801-mRNA-1	ASU_01660;ASU_09776;ASU_14876	Bm13811;Bm13873	EFO23522.2;EFO27839.2	OVOC2713;OVOC3359;OVOC6422	WBA_0000313001-mRNA-1;WBA_0000781101-mRNA-1	TMUE_s0021000900;TMUE_s0069002800	D918_02246;D918_02247;D918_06095	TTRE_0000083401-mRNA-1;TTRE_0000215001-mRNA-1	SRAE_1000191400.1;SRAE_2000273400.1;SRAE_2000470200.1	SSTP_0000014000.1;SSTP_0000112100.1;SSTP_0000629000.1	nDi.2.2.2.t03964;nDi.2.2.2.t04143	HPBE_0001952001-mRNA-1	NBR_0000264401-mRNA-1;NBR_0000560301-mRNA-1;NBR_0001076601-mRNA-1
	1.2.1.12	ANCCEY_02606	ANCDUO_09854	NECAME_08765	ALUE_0000031201-mRNA-1;ALUE_0001836901-mRNA-1;ALUE_0001873501-mRNA-1;ALUE_0001961501-mRNA-1;ALUE_0002163601-mRNA-1	ASU_12180;ASU_13653;ASU_15183	Bm4971;Bm5699a	EFO12430.1;EJD75047.1;EJD75048.1;EJD75049.1	OVOC11488;OVOC11489.3	WBA_0000521801-mRNA-1;WBA_0001219101-mRNA-1	TMUE_s0094001000	D918_01096	TTRE_0000829301-mRNA-1	SRAE_1000020900.1;SRAE_2000333700.1;SRAE_X000110700.1	SSTP_0000429000.1;SSTP_0001168700.1;SSTP_0001253800.2	nDi.2.2.2.t05855;nDi.2.2.2.t07657	HPBE_0000404101-mRNA-1	NBR_0000162601-mRNA-1;NBR_0002167201-mRNA-1
	1.2.1.3	ANCCEY_01903;ANCCEY_03579	-	NECAME_04408;NECAME_12145	ALUE_0001197901-mRNA-1;ALUE_0001938501-mRNA-1	ASU_07527;ASU_13999	Bm5599	EFO25562.1	OVOC7718	-	TMUE_s0181001200	-	TTRE_0000162201-mRNA-1	SRAE_1000007100.1;SRAE_2000053300.1;SRAE_X000137700.1	SSTP_0000060700.1;SSTP_0000478200.1	-	HPBE_0001410101-mRNA-1	NBR_0000806401-mRNA-1;NBR_0001692301-mRNA-1
	1.2.1.31	ANCCEY_03579	-	NECAME_04408	ALUE_0001197901-mRNA-1	ASU_07527	-	-	-	-	-	-	-	SRAE_2000053300.1	-	-	-	NBR_0001692301-mRNA-1
	1.2.1.41	ANCCEY_02527	ANCDUO_14212	NECAME_01073	ALUE_0000404701-mRNA-1	ASU_02332	-	-	-	-	TMUE_s0002008200	D918_05366	TTRE_0000175301-mRNA-1	SRAE_X000121100.1	SSTP_0001244000.1	-	-	NBR_0000662301-mRNA-1
	1.2.1.72	-	-	-	ALUE_0000031201-mRNA-1;ALUE_0001961501-mRNA-1	ASU_15183	-	-	-	-	-	-	-	-	-	-	-	NBR_0000162601-mRNA-1
	1.2.1.8	ANCCEY_03579	-	NECAME_04408	ALUE_0001197901-mRNA-1	ASU_07527	Bm4035a	-	-	-	-	-	-	SRAE_2000053300.1	-	-	-	NBR_0001097401-mRNA-1;NBR_0001692301-mRNA-1
	1.2.1.88	ANCCEY_07888	-	NECAME_06032	ALUE_0000607301-mRNA-1	ASU_01992	Bm4480c	EJD74554.1	OVOC11278	WBA_0000486601-mRNA-1	-	-	-	SRAE_X000134900.1	SSTP_0001231100.1	nDi.2.2.2.t07494	-	NBR_0001270201-mRNA-1
	1.2.4.1	-	ANCDUO_04968;ANCDUO_09447	-	ALUE_0000898301-mRNA-1;ALUE_0001008701-mRNA-1;ALUE_0001508301-mRNA-1;ALUE_0001597201-mRNA-1;ALUE_0001616501-mRNA-1;ALUE_0002215901-mRNA-1	ASU_08276;ASU_08676;ASU_12310;ASU_13712;ASU_14464;ASU_14589	Bm11079;Bm13682;Bm13737;Bm7953	EFO14637.1;EFO24481.1;EFO24482.2;EFO27143.1	OVOC10256;OVOC9756	WBA_0000097601-mRNA-1;WBA_0000719901-mRNA-1	TMUE_s0086004700;TMUE_s0172001000	D918_04207;D918_05489;D918_08990	TTRE_0000146001-mRNA-1;TTRE_0000550401-mRNA-1	-	SSTP_0000690600.1;SSTP_0001006400.1;SSTP_0001094000.1	nDi.2.2.2.t01730;nDi.2.2.2.t06570;nDi.2.2.2.t07539;nDi.2.2.2.t07540	HPBE_0000210601-mRNA-1;HPBE_0000462901-mRNA-1	-
	1.2.4.2	ANCCEY_03649	ANCDUO_00009;ANCDUO_09147	NECAME_10818;NECAME_12214	ALUE_0001158001-mRNA-1;ALUE_0001505401-mRNA-1	ASU_01451;ASU_12003;ASU_12910	Bm13728	EFO25963.2	OVOC4212	-	TMUE_s0181000900	D918_07613	TTRE_0000162501-mRNA-1	SRAE_1000135000.1;SRAE_1000342200.1	SSTP_0000601000.1;SSTP_0001034900.1	nDi.2.2.2.t05105	HPBE_0001798201-mRNA-1;HPBE_0002051501-mRNA-1	NBR_0001739301-mRNA-1;NBR_0001935001-mRNA-1
	1.2.4.4	ANCCEY_09633	ANCDUO_03280;ANCDUO_08279;ANCDUO_24862	NECAME_07705;NECAME_10391	ALUE_0000326301-mRNA-1;ALUE_0000581101-mRNA-1;ALUE_0000629301-mRNA-1;ALUE_0000629501-mRNA-1	ASU_05095;ASU_08877;ASU_09629	Bm3652a;Bm6476	EFO24001.2;EFO26143.1	OVOC622;OVOC9485	WBA_0000488201-mRNA-1;WBA_0000663901-mRNA-1	TMUE_s0098001900	D918_05489	TTRE_0000438701-mRNA-1	SRAE_2000061900.1;SRAE_2000221400.1	SSTP_0000240500.1;SSTP_0000978800.1	nDi.2.2.2.t01316;nDi.2.2.2.t05396	HPBE_0000510701-mRNA-1;HPBE_0001418601-mRNA-1	NBR_0000181601-mRNA-1;NBR_0000807101-mRNA-1
	1.2.99.2	-	-	NECAME_18677	-	-	-	-	-	-	-	-	-	-	-	-	-	-
	1.3.1.10	-	-	-	-	-	-	-	-	-	TMUE_s0016011100	-	-	-	-	-	-	-
	1.3.1.2	ANCCEY_09879	-	-	ALUE_0001535501-mRNA-1	-	-	-	-	-	-	-	-	SRAE_2000356400.1	SSTP_0000228000.1	-	HPBE_0000821501-mRNA-1	NBR_0000568701-mRNA-1
	1.3.1.22	ANCCEY_09819	-	-	-	-	Bm3454	EFO21290.2	OVOC6309	-	-	-	-	-	SSTP_0001254900.1	nDi.2.2.2.t09723	-	-
	1.3.1.38	ANCCEY_08648	-	NECAME_02958	ALUE_0001090501-mRNA-1;ALUE_0001756701-mRNA-1	ASU_01527;ASU_05904	Bm13654	EFO18882.1	OVOC10775;OVOC2436	WBA_0000470301-mRNA-1	-	D918_01056	TTRE_0000311401-mRNA-1	SRAE_1000250200.1	SSTP_0000905000.1	nDi.2.2.2.t04009	HPBE_0001404201-mRNA-1	NBR_0000896901-mRNA-1
	1.3.1.93	ANCCEY_01876	ANCDUO_04566	NECAME_05127	ALUE_0000023901-mRNA-1;ALUE_0002030001-mRNA-1	ASU_04151	Bm2223c	EFO25345.2	OVOC10330	WBA_0000597201-mRNA-1	-	D918_00216	TTRE_0000605501-mRNA-1	SRAE_X000003300.1	SSTP_0000471700.1	nDi.2.2.2.t02134	HPBE_0001838101-mRNA-1	NBR_0001221001-mRNA-1
	1.3.1.98	ANCCEY_15124	-	-	-	-	-	-	-	-	-	-	-	-	-	-	-	-
	1.3.3.6	ANCCEY_02145;ANCCEY_11687;ANCCEY_15293	ANCDUO_01585;ANCDUO_02019;ANCDUO_02020	NECAME_08171;NECAME_12257;NECAME_16857	ALUE_0000778001-mRNA-1;ALUE_0000838001-mRNA-1	ASU_06691	Bm4556;Bm4601	EFO15935.1;EJD76695.1;EJD76696.1	OVOC2384;OVOC3605	WBA_0000226401-mRNA-1;WBA_0000972301-mRNA-1	-	-	-	SRAE_1000024800.1;SRAE_1000256500.1;SRAE_2000362800.1	SSTP_0000233800.1;SSTP_0000293700.1;SSTP_0001182100.1	nDi.2.2.2.t07211;nDi.2.2.2.t07528	HPBE_0000071401-mRNA-1;HPBE_0002065901-mRNA-1	NBR_0001592801-mRNA-1;NBR_0001613701-mRNA-1;NBR_0001725301-mRNA-1
	1.3.5.1	ANCCEY_01232;ANCCEY_01764;ANCCEY_01765;ANCCEY_05338	ANCDUO_08277;ANCDUO_17984	NECAME_08390	ALUE_0000736401-mRNA-1;ALUE_0001083701-mRNA-1;ALUE_0001127101-mRNA-1;ALUE_0001564701-mRNA-1	-	Bm10316;Bm14011a;Bm1936	EFO18340.1;EJD73885.1	OVOC2097;OVOC2268;OVOC9820	-	TMUE_s0021005500	D918_03272;D918_04806	TTRE_0000038001-mRNA-1	-	SSTP_0000086600.1;SSTP_0001218100.2	nDi.2.2.2.t06959;nDi.2.2.2.t07462;nDi.2.2.2.t08295	HPBE_0001813101-mRNA-1;HPBE_0002246401-mRNA-1	-
	1.3.5.2	ANCCEY_02048;ANCCEY_08945	ANCDUO_16781;ANCDUO_25395	NECAME_10089	ALUE_0000523301-mRNA-1	-	Bm6135a	-	OVOC472	WBA_0000093201-mRNA-1	TMUE_s0159001200	D918_04327	TTRE_0000147701-mRNA-1	-	SSTP_0000562500.1	-	HPBE_0000998701-mRNA-1	-
	1.3.8.4	-	-	-	-	-	-	-	-	-	-	-	-	SRAE_1000191000.1	-	-	-	-
	1.3.8.6	ANCCEY_06863	-	NECAME_08171	-	-	-	-	-	-	-	-	-	SRAE_2000334000.1	SSTP_0000428700.1	-	HPBE_0000507001-mRNA-1	NBR_0002037101-mRNA-1
	1.3.8.7	-	ANCDUO_00194	-	ALUE_0000577701-mRNA-1;ALUE_0000577801-mRNA-1	ASU_03027;ASU_03834	Bm2260;Bm6014	-	OVOC2801	-	TMUE_s0018008200	-	TTRE_0000320901-mRNA-1	-	-	nDi.2.2.2.t03290;nDi.2.2.2.t03291	-	-
	1.3.98.1	-	ANCDUO_16781;ANCDUO_25395	-	-	-	-	-	-	WBA_0000093201-mRNA-1	-	-	-	-	-	-	-	-
	1.3.99.23	-	-	-	-	-	-	EFO19028.2	-	-	-	-	-	-	-	-	-	-
	1.4.1.21	-	ANCDUO_05626;ANCDUO_19143	-	ALUE_0002100801-mRNA-1	ASU_02459	-	-	-	-	-	-	-	SRAE_2000165400.1	SSTP_0000359600.1	-	HPBE_0000365801-mRNA-1	-
	1.4.3.5	-	ANCDUO_10867;ANCDUO_23090	NECAME_15623;NECAME_19460	ALUE_0001459601-mRNA-1;ALUE_0001560301-mRNA-1	ASU_12505	Bm4511	EJD73561.1;EJD73713.1	OVOC9578	WBA_0000477901-mRNA-1	TMUE_s0008012400;TMUE_s0012008500	D918_03055	TTRE_0000533301-mRNA-1;TTRE_0000778401-mRNA-1	SRAE_2000088400.1	SSTP_0000406300.2	nDi.2.2.2.t06200	HPBE_0001634101-mRNA-1	NBR_0001344401-mRNA-1
	1.4.4.2	ANCCEY_11423	ANCDUO_01817;ANCDUO_17762;ANCDUO_25767	NECAME_08870	ALUE_0001632101-mRNA-1;ALUE_0001812801-mRNA-1;ALUE_0002099601-mRNA-1	ASU_08232	-	-	-	-	TMUE_s0002015900	D918_02124	TTRE_0000177701-mRNA-1;TTRE_0000893101-mRNA-1	SRAE_2000410600.1	SSTP_0000698300.1	-	HPBE_0000094901-mRNA-1;HPBE_0000193901-mRNA-1	NBR_0001140501-mRNA-1;NBR_0001574701-mRNA-1
	1.5.1.2	-	ANCDUO_12553;ANCDUO_16280	-	-	-	-	-	-	-	TMUE_s0130001200	D918_03491	TTRE_0000010701-mRNA-1	-	-	-	HPBE_0000080101-mRNA-1;HPBE_0001241901-mRNA-1;HPBE_0001364001-mRNA-1	-
	1.5.1.20	-	-	-	ALUE_0001198101-mRNA-1	-	Bm1999	EFO19895.2	OVOC11589	WBA_0000826501-mRNA-1	-	D918_04363	-	-	-	nDi.2.2.2.t10133;nDi.2.2.2.t10135	-	-
	1.5.1.34	-	-	-	ALUE_0001097301-mRNA-1	-	-	-	-	-	-	-	-	-	-	-	-	-
	1.6.2.2	ANCCEY_06131;ANCCEY_14583	ANCDUO_04428	NECAME_03716;NECAME_17451	ALUE_0001090701-mRNA-1	ASU_00594	Bm13739a	EFO18282.1	OVOC6238;OVOC6242	-	TMUE_s0017004400	D918_05965	TTRE_0000373201-mRNA-1	SRAE_0000016200.1	SSTP_0000732700.1	-	HPBE_0001777001-mRNA-1	NBR_0001726201-mRNA-1;NBR_0002009501-mRNA-1
	1.8.1.4	-	-	-	-	-	Bm13832	EJD74184.1	OVOC5637	WBA_0000861801-mRNA-1	-	-	-	-	-	nDi.2.2.2.t05033	-	-
	1.8.1.7	-	-	NECAME_03419	ALUE_0001520801-mRNA-1	ASU_10880	Bm2794	EFO27373.2	OVOC2543	WBA_0000189501-mRNA-1	-	-	-	SRAE_1000147300.1	SSTP_0000922200.1	nDi.2.2.2.t03994	-	NBR_0002175401-mRNA-1
	1.8.1.9	ANCCEY_08638;ANCCEY_12932	ANCDUO_08108	NECAME_14501	ALUE_0000628901-mRNA-1;ALUE_0000792001-mRNA-1	ASU_00987;ASU_10836	Bm2025c	EFO26173.2;EJD75880.1	OVOC4636	-	TMUE_s0095004100;TMUE_s0273000500	D918_09320	TTRE_0000113601-mRNA-1;TTRE_0000164201-mRNA-1	SRAE_1000040000.3	SSTP_0000812600.1	nDi.2.2.2.t00886	HPBE_0001182501-mRNA-1;HPBE_0002682501-mRNA-1	NBR_0001785001-mRNA-1
	2.1.1.100	ANCCEY_13049	-	-	ALUE_0001582901-mRNA-1	ASU_07315	Bm5044	EFO18957.2	OVOC9685	WBA_0000107301-mRNA-1	-	D918_02681	TTRE_0000838401-mRNA-1	SRAE_1000244600.1	SSTP_0000910300.1	nDi.2.2.2.t08177	HPBE_0000828501-mRNA-1	NBR_0000233701-mRNA-1
	2.1.1.13	ANCCEY_07724	-	NECAME_11427	-	ASU_04235	-	-	-	-	TMUE_s0086002500	-	TTRE_0000370601-mRNA-1	SRAE_2000434600.1	SSTP_0001114700.1	-	HPBE_0000465601-mRNA-1	NBR_0001095501-mRNA-1
	2.1.1.201	ANCCEY_08864	-	NECAME_15622	ALUE_0001510401-mRNA-1	ASU_08401	Bm13866	EFO28459.1	OVOC7812	WBA_0000421501-mRNA-1	TMUE_s0107002900	-	-	SRAE_1000297600.1	SSTP_0001216000.1	nDi.2.2.2.t06799	HPBE_0001634301-mRNA-1	NBR_0001344601-mRNA-1
	2.1.1.37	ANCCEY_04325	ANCDUO_03127	NECAME_08542	ALUE_0000670401-mRNA-1	ASU_06560	Bm10463	-	OVOC5916	WBA_0000366201-mRNA-1	TMUE_s0219000600;TMUE_s0245001100	D918_04455;D918_07765	TTRE_0000593001-mRNA-1;TTRE_0000643801-mRNA-1	-	-	nDi.2.2.2.t10140	-	NBR_0000621001-mRNA-1
	2.1.1.43	ANCCEY_00188;ANCCEY_01059;ANCCEY_04571;ANCCEY_04813;ANCCEY_05275;ANCCEY_07091;ANCCEY_07478	ANCDUO_00503;ANCDUO_04271;ANCDUO_05236;ANCDUO_15164	NECAME_01738;NECAME_02467;NECAME_02470;NECAME_05130;NECAME_06275;NECAME_10199;NECAME_10365;NECAME_11271;NECAME_12013;NECAME_15911	ALUE_0000312501-mRNA-1;ALUE_0000485401-mRNA-1;ALUE_0000584401-mRNA-1;ALUE_0000584601-mRNA-1;ALUE_0000605701-mRNA-1;ALUE_0000811001-mRNA-1;ALUE_0000846001-mRNA-1;ALUE_0000917601-mRNA-1;ALUE_0001077201-mRNA-1;ALUE_0001149901-mRNA-1;ALUE_0001327701-mRNA-1;ALUE_0001742801-mRNA-1;ALUE_0001808701-mRNA-1;ALUE_0001862601-mRNA-1;ALUE_0001876601-mRNA-1	ASU_00380;ASU_02412;ASU_03072;ASU_04631;ASU_06449;ASU_07127;ASU_07129;ASU_07818;ASU_08019;ASU_09585;ASU_11588;ASU_12787;ASU_12942	Bm10440;Bm10906;Bm12552;Bm15489a;Bm2509;Bm2716;Bm5216;Bm5240b;Bm5741b;Bm5753c;Bm6019;Bm6516;Bm6537	EFO12720.1;EFO17199.1;EFO17223.2;EFO20057.2;EFO24832.1;EFO25099.1;EFO26147.2;EFO28287.2;EJD73642.1;EJD73817.1;EJD74846.1;EJD74847.1;EJD74941.1;EJD75436.1;EJD75686.1	OVOC1456;OVOC202;OVOC2197;OVOC5042;OVOC5396;OVOC5401;OVOC576;OVOC6932;OVOC7974;OVOC8185;OVOC8444;OVOC9489;OVOC9998	WBA_0000075901-mRNA-1;WBA_0000143201-mRNA-1;WBA_0000143801-mRNA-1;WBA_0000146101-mRNA-1;WBA_0000225701-mRNA-1;WBA_0000289201-mRNA-1;WBA_0000368401-mRNA-1;WBA_0000475701-mRNA-1;WBA_0000488501-mRNA-1;WBA_0000513901-mRNA-1;WBA_0000552501-mRNA-1;WBA_0000631601-mRNA-1	TMUE_s0026007300;TMUE_s0049003400;TMUE_s0077000300;TMUE_s0084000800;TMUE_s0116004200;TMUE_s0191000700	D918_01213;D918_03165;D918_03708;D918_05095;D918_05242;D918_05661;D918_06779;D918_07481;D918_07604	TTRE_0000161701-mRNA-1;TTRE_0000499801-mRNA-1;TTRE_0000514401-mRNA-1;TTRE_0000521901-mRNA-1;TTRE_0000580401-mRNA-1;TTRE_0000673601-mRNA-1;TTRE_0000700601-mRNA-1;TTRE_0000754801-mRNA-1	SRAE_1000143700.1;SRAE_1000192300.1;SRAE_1000215000.1;SRAE_1000295900.1;SRAE_2000051400.1;SRAE_2000159600.1;SRAE_2000231300.1;SRAE_2000297200.1;SRAE_2000365500.1;SRAE_X000042600.1;SRAE_X000085700.1	SSTP_0000071700.1;SSTP_0000148100.1;SSTP_0000236300.1;SSTP_0000343700.1;SSTP_0000460900.1;SSTP_0000567200.1;SSTP_0000750300.2;SSTP_0000918400.1;SSTP_0000983700.1;SSTP_0001036200.1;SSTP_0001130100.1	nDi.2.2.2.t00412;nDi.2.2.2.t01094;nDi.2.2.2.t01097;nDi.2.2.2.t01627;nDi.2.2.2.t02264;nDi.2.2.2.t04723;nDi.2.2.2.t04974;nDi.2.2.2.t05052;nDi.2.2.2.t05252;nDi.2.2.2.t05392;nDi.2.2.2.t05933;nDi.2.2.2.t09004;nDi.2.2.2.t10151;nDi.2.2.2.t10252	HPBE_0000028301-mRNA-1;HPBE_0000256901-mRNA-1;HPBE_0000538001-mRNA-1;HPBE_0000538101-mRNA-1;HPBE_0000614301-mRNA-1;HPBE_0001094001-mRNA-1;HPBE_0001235801-mRNA-1;HPBE_0001304601-mRNA-1;HPBE_0001385501-mRNA-1;HPBE_0001937901-mRNA-1;HPBE_0002149101-mRNA-1	NBR_0000506601-mRNA-1;NBR_0000867001-mRNA-1;NBR_0000917601-mRNA-1;NBR_0000917801-mRNA-1;NBR_0000970701-mRNA-1;NBR_0001018701-mRNA-1;NBR_0001434301-mRNA-1;NBR_0001498601-mRNA-1;NBR_0001718601-mRNA-1;NBR_0001810901-mRNA-1
	2.1.1.64	ANCCEY_02390	-	-	-	-	-	-	-	WBA_0000970101-mRNA-1	-	-	-	-	-	-	HPBE_0000920001-mRNA-1	NBR_0000659501-mRNA-1
	2.1.2.1	ANCCEY_04816	ANCDUO_02435;ANCDUO_26723	NECAME_16375	ALUE_0002207501-mRNA-1	ASU_04166	Bm13947	EFO27028.1	OVOC8489	WBA_0000063501-mRNA-1	TMUE_s0240000500	D918_08647	TTRE_0000160201-mRNA-1	SRAE_2000017200.1	SSTP_0001002300.1	nDi.2.2.2.t02087	HPBE_0001994801-mRNA-1	NBR_0002000001-mRNA-1;NBR_0002232501-mRNA-1
	2.1.2.10	ANCCEY_07706	ANCDUO_26594	NECAME_01287	ALUE_0001221601-mRNA-1	ASU_01648	-	-	-	-	TMUE_s0005009800	D918_08879	TTRE_0000130601-mRNA-1	SRAE_1000146800.1	SSTP_0000921600.1	-	HPBE_0001315901-mRNA-1	NBR_0000057501-mRNA-1
	2.1.2.2	-	-	NECAME_16043	-	-	-	-	-	-	-	-	-	-	-	-	-	-
	2.1.2.3	-	-	-	-	-	-	-	-	-	TMUE_s0026004000	-	TTRE_0000367001-mRNA-1	-	-	-	-	-
	2.1.2.9	ANCCEY_15362	-	-	-	-	-	-	-	-	-	-	-	-	-	-	-	-
	2.1.3.2	ANCCEY_08287	-	NECAME_08218	ALUE_0000315101-mRNA-1	ASU_09853	-	-	-	-	TMUE_s0006012100	-	TTRE_0000773201-mRNA-1	SRAE_1000334900.1	SSTP_0000601700.3	-	HPBE_0000909101-mRNA-1	NBR_0000968801-mRNA-1
	2.2.1.1	ANCCEY_11952	ANCDUO_01462	NECAME_13081;NECAME_13082	ALUE_0000481901-mRNA-1	ASU_03326	Bm13736	EJD74661.1	OVOC11366	WBA_0000104701-mRNA-1	TMUE_s0048005000	D918_07781	TTRE_0000033801-mRNA-1	SRAE_1000279000.1	SSTP_0000555600.1	nDi.2.2.2.t05774;nDi.2.2.2.t05775;nDi.2.2.2.t08767	HPBE_0000334901-mRNA-1;HPBE_0002420101-mRNA-1	NBR_0000681801-mRNA-1
	2.2.1.6	ANCCEY_03900	-	-	-	-	-	-	-	-	TMUE_s0050004100	-	-	SRAE_2000264200.1	-	-	-	-
	2.2.1.7	ANCCEY_15326	-	-	-	-	-	-	-	-	-	-	-	-	-	-	-	-
	2.2.1.9	ANCCEY_15218;ANCCEY_15219	-	-	-	-	-	-	-	-	-	-	-	-	-	-	-	-
	2.3.1.12	ANCCEY_09481	ANCDUO_13085	NECAME_08371	ALUE_0000997901-mRNA-1;ALUE_0001346401-mRNA-1	ASU_01968;ASU_09387	Bm3536	EFO17615.2	OVOC12196	WBA_0000532001-mRNA-1	TMUE_s0054001500	D918_08746	TTRE_0000044901-mRNA-1	SRAE_2000416500.1	SSTP_0000213500.1	nDi.2.2.2.t08560	HPBE_0000885101-mRNA-1	NBR_0001942201-mRNA-1
	2.3.1.15	ANCCEY_10417;ANCCEY_11738	ANCDUO_03095;ANCDUO_10183	NECAME_06438	ALUE_0000540601-mRNA-1	ASU_04046	-	-	-	-	-	-	-	SRAE_1000152500.1	SSTP_0000927300.1	-	HPBE_0002134201-mRNA-1	-
	2.3.1.16	ANCCEY_01090;ANCCEY_06447	ANCDUO_12458;ANCDUO_15716;ANCDUO_16651;ANCDUO_22211;ANCDUO_26424	NECAME_06001;NECAME_09686;NECAME_13175	ALUE_0000117401-mRNA-1;ALUE_0001770301-mRNA-1;ALUE_0002064401-mRNA-1;ALUE_0002170101-mRNA-1;ALUE_0002285901-mRNA-1	ASU_04373;ASU_14930	Bm1745	EFO20780.1	OVOC8501	WBA_0000302201-mRNA-1	TMUE_s0027000600;TMUE_s0046006000	D918_00925;D918_03693	TTRE_0000597001-mRNA-1;TTRE_0000806301-mRNA-1;TTRE_0000920201-mRNA-1	SRAE_2000265600.1;SRAE_X000156800.1	SSTP_0000876200.1;SSTP_0000972600.1	nDi.2.2.2.t02077	HPBE_0000165301-mRNA-1;HPBE_0001530601-mRNA-1;HPBE_0001980901-mRNA-1	NBR_0000262301-mRNA-1;NBR_0001563001-mRNA-1;NBR_0001938601-mRNA-1;NBR_0001982301-mRNA-1;NBR_0002138901-mRNA-1;NBR_0002143401-mRNA-1
	2.3.1.168	ANCCEY_13807	ANCDUO_13938	NECAME_09992	ALUE_0000345901-mRNA-1	ASU_05107	Bm7526b	-	OVOC10663	WBA_0000174201-mRNA-1	TMUE_s0040002700	-	-	SRAE_2000221500.1	SSTP_0000978900.1	nDi.2.2.2.t00196	HPBE_0000227001-mRNA-1	NBR_0001350601-mRNA-1
	2.3.1.181	ANCCEY_03778;ANCCEY_15151	-	NECAME_04626	ALUE_0000904101-mRNA-1	ASU_11209	Bm10007a	EFO28442.2	OVOC6679	WBA_0000181501-mRNA-1	TMUE_s0015009700	D918_07864	TTRE_0000077301-mRNA-1	SRAE_2000005200.1	SSTP_0000188500.1	nDi.2.2.2.t03088	HPBE_0000423801-mRNA-1	NBR_0000046901-mRNA-1
	2.3.1.199	ANCCEY_06505;ANCCEY_08702	ANCDUO_08925	NECAME_09531	ALUE_0001247601-mRNA-1	ASU_06111	Bm3039	EFO16968.1;EJD76156.1	OVOC3949	WBA_0000414301-mRNA-1;WBA_0000597001-mRNA-1	-	D918_09122	TTRE_0000167401-mRNA-1	SRAE_X000056100.1	SSTP_0000444700.1	nDi.2.2.2.t09211	HPBE_0002303101-mRNA-1	NBR_0000983801-mRNA-1
	2.3.1.21	ANCCEY_03323	-	NECAME_08182	-	-	-	-	-	-	-	-	TTRE_0000663001-mRNA-1	-	-	-	HPBE_0001453801-mRNA-1	NBR_0000652901-mRNA-1
	2.3.1.23	ANCCEY_03916	-	NECAME_06368;NECAME_16493	-	-	-	-	-	-	-	-	-	-	-	-	HPBE_0001712401-mRNA-1	NBR_0000953201-mRNA-1
	2.3.1.24	ANCCEY_10122	ANCDUO_09105	NECAME_16352	ALUE_0000786101-mRNA-1;ALUE_0001697701-mRNA-1	ASU_07918;ASU_11253	Bm4772	EFO19864.2	OVOC3629	WBA_0000474601-mRNA-1	TMUE_s0098000300;TMUE_s0107001900	D918_00550;D918_01613	TTRE_0000437701-mRNA-1	SRAE_2000360400.1	SSTP_0000231200.1	nDi.2.2.2.t05664	HPBE_0002355301-mRNA-1	NBR_0001431101-mRNA-1
	2.3.1.29	-	-	NECAME_16340	-	ASU_13042	Bm5998	EFO24400.1	-	-	TMUE_s0148003200	-	-	SRAE_1000139500.1	-	-	-	NBR_0000722301-mRNA-1
	2.3.1.39	ANCCEY_15227	-	-	-	-	-	-	-	-	TMUE_s0081001200	D918_06774	TTRE_0000673101-mRNA-1	-	-	-	-	-
	2.3.1.4	ANCCEY_11876	ANCDUO_14570	NECAME_13474	ALUE_0000627401-mRNA-1	-	-	EFO26826.2	OVOC9699	WBA_0000418701-mRNA-1	-	D918_06209	TTRE_0000294501-mRNA-1	-	SSTP_0000225300.1	nDi.2.2.2.t04198	HPBE_0000768101-mRNA-1	-
	2.3.1.41	-	ANCDUO_00627	-	ALUE_0000822101-mRNA-1	-	-	-	-	-	TMUE_s0052002100	-	-	-	-	-	-	NBR_0001056901-mRNA-1
	2.3.1.50	ANCCEY_05540	-	NECAME_05362	ALUE_0000975201-mRNA-1;ALUE_0001133601-mRNA-1	ASU_03849;ASU_06152	Bm4074c	EFO24055.1	OVOC11275;OVOC7217	WBA_0001113701-mRNA-1	TMUE_s0003015200;TMUE_s0011007200	D918_03539;D918_04896	TTRE_0000074701-mRNA-1;TTRE_0000405501-mRNA-1	SRAE_0000004800.1;SRAE_2000251400.1	SSTP_0000170600.1;SSTP_0000774400.1	nDi.2.2.2.t01267;nDi.2.2.2.t05149	-	NBR_0000848901-mRNA-1;NBR_0002048401-mRNA-1
	2.3.1.51	ANCCEY_03257;ANCCEY_04743;ANCCEY_09216;ANCCEY_09354;ANCCEY_13069;ANCCEY_13798	ANCDUO_00034;ANCDUO_01043;ANCDUO_01044;ANCDUO_05213;ANCDUO_14135;ANCDUO_16071;ANCDUO_19155;ANCDUO_19835	NECAME_01958;NECAME_03035;NECAME_07396;NECAME_08023;NECAME_10945	ALUE_0000344101-mRNA-1;ALUE_0000992101-mRNA-1;ALUE_0001008101-mRNA-1;ALUE_0001008201-mRNA-1;ALUE_0001159301-mRNA-1;ALUE_0001384801-mRNA-1;ALUE_0002310601-mRNA-1	ASU_03181;ASU_03182;ASU_03886;ASU_04890;ASU_08971;ASU_14360;ASU_14793	Bm4604;Bm5125;Bm5597;Bm5620	EFO17852.1;EFO20052.1;EFO24315.1;EFO25474.1;EJD73934.1;EJD76588.1	OVOC2243;OVOC3269;OVOC5933;OVOC6303;OVOC6312;OVOC6313	WBA_0000385001-mRNA-1;WBA_0000548901-mRNA-1;WBA_0000691001-mRNA-1;WBA_0000922201-mRNA-1;WBA_0000938201-mRNA-1	TMUE_s0010013400;TMUE_s0052003400;TMUE_s0111000700;TMUE_s0128002200	D918_02181;D918_03443;D918_04986;D918_04987;D918_06471	TTRE_0000005601-mRNA-1;TTRE_0000357201-mRNA-1;TTRE_0000384701-mRNA-1;TTRE_0000462701-mRNA-1	SRAE_0000037400.1;SRAE_1000149400.1;SRAE_1000166400.1;SRAE_1000184500.1;SRAE_1000253300.1;SRAE_2000316600.1;SRAE_X000250900.1	SSTP_0000462400.1;SSTP_0000534500.1;SSTP_0000580500.1;SSTP_0000891400.1;SSTP_0000924400.1;SSTP_0001030300.1;SSTP_0001030400.1;SSTP_0001177500.1	nDi.2.2.2.t04754;nDi.2.2.2.t09879;nDi.2.2.2.t10214;nDi.2.2.2.t10851	HPBE_0000052001-mRNA-1;HPBE_0000447701-mRNA-1;HPBE_0001355001-mRNA-1;HPBE_0001725001-mRNA-1	NBR_0000115401-mRNA-1;NBR_0000929001-mRNA-1;NBR_0001122601-mRNA-1;NBR_0001243501-mRNA-1;NBR_0001862001-mRNA-1
	2.3.1.61	ANCCEY_02287	ANCDUO_07111	NECAME_14975	ALUE_0000823401-mRNA-1	ASU_01452	Bm13742	-	OVOC7372	WBA_0000006401-mRNA-1	TMUE_s0156000600	D918_09043	TTRE_0000094401-mRNA-1	SRAE_1000235900.1	SSTP_0000020600.1	nDi.2.2.2.t03861	-	NBR_0001593401-mRNA-1
	2.3.1.85	ANCCEY_08319	-	-	-	-	-	-	-	-	TMUE_s0016011100;TMUE_s0019002700;TMUE_s0052002100	-	-	-	-	-	-	-
	2.3.1.9	ANCCEY_01138	ANCDUO_16651;ANCDUO_26424	NECAME_13175	ALUE_0000117401-mRNA-1;ALUE_0000740101-mRNA-1;ALUE_0001842101-mRNA-1;ALUE_0001942901-mRNA-1;ALUE_0001969701-mRNA-1;ALUE_0002170101-mRNA-1;ALUE_0002285901-mRNA-1	ASU_07612;ASU_07621;ASU_07622;ASU_07623;ASU_13872	Bm13843a	EFO23209.2	OVOC11242	-	TMUE_s0083006900	-	TTRE_0000432701-mRNA-1	SRAE_2000496700.1;SRAE_X000114300.1	SSTP_0000364600.2;SSTP_0001250300.1	-	-	NBR_0000028101-mRNA-1
	2.3.2.2	ANCCEY_10874	-	-	-	-	-	EFO17722.1	OVOC12230;OVOC7270	-	TMUE_s0008005900	D918_00050	TTRE_0000609601-mRNA-1	SRAE_1000085700.2;SRAE_2000263000.2;SRAE_2000366000.1;SRAE_2000386200.1	SSTP_0000236700.1;SSTP_0000655500.1;SSTP_0000742000.2;SSTP_0001079700.1	nDi.2.2.2.t01308	-	NBR_0000719301-mRNA-1;NBR_0001305401-mRNA-1;NBR_0001371901-mRNA-1
	2.3.3.10	-	-	-	-	-	Bm13844	EFO15838.2	OVOC6138	WBA_0000539001-mRNA-1	TMUE_s0137003300	-	TTRE_0000426701-mRNA-1	-	-	nDi.2.2.2.t10110	-	-
	2.3.3.9	ANCCEY_00966	ANCDUO_07911;ANCDUO_07912	-	ALUE_0001213201-mRNA-1;ALUE_0002063801-mRNA-1	ASU_02627	-	-	-	-	-	-	-	-	-	-	-	-
	2.4.1.1	-	ANCDUO_04552	-	ALUE_0001282001-mRNA-1	-	-	-	-	WBA_0000415901-mRNA-1;WBA_0001241101-mRNA-1	-	-	-	-	-	nDi.2.2.2.t09200;nDi.2.2.2.t11428	-	-
	2.4.1.117	-	-	-	-	-	-	-	-	-	-	D918_10001	TTRE_0000621101-mRNA-1	-	-	-	-	-
	2.4.1.17	ANCCEY_00094;ANCCEY_00205;ANCCEY_00253;ANCCEY_00961;ANCCEY_00962;ANCCEY_00963;ANCCEY_00964;ANCCEY_00965;ANCCEY_01068;ANCCEY_03964;ANCCEY_03966;ANCCEY_03968;ANCCEY_04100;ANCCEY_04101;ANCCEY_04102;ANCCEY_04932;ANCCEY_05431;ANCCEY_05432;ANCCEY_06376;ANCCEY_06978;ANCCEY_08054;ANCCEY_08055;ANCCEY_08530;ANCCEY_08532;ANCCEY_08750;ANCCEY_08816;ANCCEY_11796;ANCCEY_12066;ANCCEY_12886;ANCCEY_12913;ANCCEY_12…	ANCDUO_02901;ANCDUO_03486;ANCDUO_03487;ANCDUO_03610;ANCDUO_04024;ANCDUO_04556;ANCDUO_05066;ANCDUO_05067;ANCDUO_05068;ANCDUO_06780;ANCDUO_07161;ANCDUO_07494;ANCDUO_07941;ANCDUO_07943;ANCDUO_08215;ANCDUO_09140;ANCDUO_09733;ANCDUO_10040;ANCDUO_10300;ANCDUO_11583;ANCDUO_11682;ANCDUO_13373;ANCDUO_13862;ANCDUO_14383;ANCDUO_15438;ANCDUO_16252;ANCDUO_17806;ANCDUO_18062;ANCDUO_19039;ANCDUO_23343;ANCDUO_23…	NECAME_03574;NECAME_04727;NECAME_04739;NECAME_05315;NECAME_06384;NECAME_06393;NECAME_06490;NECAME_06526;NECAME_06610;NECAME_06984;NECAME_07324;NECAME_07325;NECAME_08146;NECAME_09432;NECAME_10033;NECAME_11551;NECAME_12356;NECAME_12863;NECAME_13389;NECAME_14399;NECAME_14980;NECAME_14981;NECAME_16489;NECAME_16511;NECAME_19220	ALUE_0000017501-mRNA-1;ALUE_0000035501-mRNA-1;ALUE_0000512301-mRNA-1;ALUE_0000532101-mRNA-1;ALUE_0000561301-mRNA-1;ALUE_0000666301-mRNA-1;ALUE_0000682601-mRNA-1;ALUE_0000772801-mRNA-1;ALUE_0000919901-mRNA-1;ALUE_0001150601-mRNA-1;ALUE_0001150701-mRNA-1;ALUE_0001169701-mRNA-1;ALUE_0001300101-mRNA-1;ALUE_0001375001-mRNA-1;ALUE_0001452001-mRNA-1;ALUE_0001727801-mRNA-1;ALUE_0001805201-mRNA-1;ALUE_000…	ASU_00483;ASU_00484;ASU_03130;ASU_03634;ASU_04115;ASU_04742;ASU_04989;ASU_05308;ASU_05435;ASU_06145;ASU_07310;ASU_08755;ASU_10055;ASU_10242;ASU_11380;ASU_11385;ASU_11953;ASU_12680;ASU_12737;ASU_13572;ASU_13573;ASU_14437	-	EFO23834.1;EFO25060.1;EJD74050.1	-	WBA_0000030501-mRNA-1	TMUE_s0012004800;TMUE_s0022010600;TMUE_s0025007400;TMUE_s0034001700;TMUE_s0069000300	D918_00060;D918_00974;D918_01457;D918_01469;D918_01561;D918_03006;D918_03010;D918_03013;D918_03015;D918_06118	TTRE_0000085401-mRNA-1;TTRE_0000170901-mRNA-1;TTRE_0000236601-mRNA-1;TTRE_0000329101-mRNA-1;TTRE_0000329201-mRNA-1;TTRE_0000329301-mRNA-1;TTRE_0000329401-mRNA-1;TTRE_0000329501-mRNA-1;TTRE_0000329601-mRNA-1;TTRE_0000330001-mRNA-1;TTRE_0000508701-mRNA-1;TTRE_0000662501-mRNA-1	SRAE_0000009000.1;SRAE_0000024400.1;SRAE_0000031200.1;SRAE_1000162200.1;SRAE_1000191300.1;SRAE_1000318400.1;SRAE_2000077200.1;SRAE_2000096700.1;SRAE_2000236200.1;SRAE_2000257500.1;SRAE_2000325500.1;SRAE_2000339500.1;SRAE_2000355800.1;SRAE_2000369500.1;SRAE_2000445400.1;SRAE_2000447400.1;SRAE_2000450300.1;SRAE_2000462300.1;SRAE_2000462400.1;SRAE_2000464900.1;SRAE_2000477000.1;SRAE_2000492000.1;SRA…	SSTP_0000049800.1;SSTP_0000078400.1;SSTP_0000130800.1;SSTP_0000161500.1;SSTP_0000162700.1;SSTP_0000210800.1;SSTP_0000272900.1;SSTP_0000379700.1;SSTP_0000384800.1;SSTP_0000399200.1;SSTP_0000415100.4;SSTP_0000415400.1;SSTP_0000424400.1;SSTP_0000424500.1;SSTP_0000424600.1;SSTP_0000424700.1;SSTP_0000430800.1;SSTP_0000435000.1;SSTP_0000541100.1;SSTP_0000629100.1;SSTP_0000635000.1;SSTP_0000668800.1;SST…	nDi.2.2.2.t02938;nDi.2.2.2.t06727	HPBE_0000654501-mRNA-1;HPBE_0000798601-mRNA-1;HPBE_0000825901-mRNA-1;HPBE_0001030301-mRNA-1;HPBE_0001075501-mRNA-1;HPBE_0001077701-mRNA-1;HPBE_0001139501-mRNA-1;HPBE_0001154901-mRNA-1;HPBE_0001393301-mRNA-1;HPBE_0001605901-mRNA-1;HPBE_0001616801-mRNA-1;HPBE_0001742001-mRNA-1;HPBE_0001896701-mRNA-1;HPBE_0001941401-mRNA-1;HPBE_0002013201-mRNA-1;HPBE_0002049201-mRNA-1;HPBE_0002205401-mRNA-1;HPBE_000…	NBR_0000052601-mRNA-1;NBR_0000154401-mRNA-1;NBR_0000505601-mRNA-1;NBR_0000564301-mRNA-1;NBR_0000683801-mRNA-1;NBR_0000714001-mRNA-1;NBR_0000933201-mRNA-1;NBR_0000982301-mRNA-1;NBR_0001088201-mRNA-1;NBR_0001203201-mRNA-1;NBR_0001214701-mRNA-1;NBR_0001252101-mRNA-1;NBR_0001252301-mRNA-1;NBR_0001252501-mRNA-1;NBR_0001252701-mRNA-1;NBR_0001293801-mRNA-1;NBR_0001337801-mRNA-1;NBR_0001399701-mRNA-1;NBR…
	2.4.1.18	-	ANCDUO_10445;ANCDUO_19513;ANCDUO_26113	-	ALUE_0002092601-mRNA-1;ALUE_0002265301-mRNA-1	-	-	-	-	WBA_0000105101-mRNA-1	-	-	-	-	-	nDi.2.2.2.t08375;nDi.2.2.2.t09393	-	-
	2.4.1.25	ANCCEY_02312	-	NECAME_08416	-	ASU_05797	Bm5241c	EFO20837.2	OVOC10150	-	TMUE_s0166000900	-	-	SRAE_1000208100.3	-	-	-	NBR_0000608101-mRNA-1
	2.4.1.41	ANCCEY_00814;ANCCEY_00850;ANCCEY_02665;ANCCEY_02666;ANCCEY_03932;ANCCEY_08556;ANCCEY_09835;ANCCEY_09837;ANCCEY_10472;ANCCEY_10865	ANCDUO_01532;ANCDUO_02132;ANCDUO_02504;ANCDUO_06532;ANCDUO_06976;ANCDUO_12036;ANCDUO_15656;ANCDUO_22029;ANCDUO_22369;ANCDUO_22945;ANCDUO_24761;ANCDUO_27649	NECAME_00909;NECAME_00913;NECAME_01232;NECAME_04001;NECAME_08914;NECAME_10475;NECAME_11021;NECAME_14063;NECAME_16665	ALUE_0000027801-mRNA-1;ALUE_0000515001-mRNA-1;ALUE_0000582501-mRNA-1;ALUE_0000823001-mRNA-1;ALUE_0001270201-mRNA-1;ALUE_0001400401-mRNA-1;ALUE_0001488801-mRNA-1;ALUE_0001573801-mRNA-1;ALUE_0001750701-mRNA-1;ALUE_0001780101-mRNA-1;ALUE_0002039901-mRNA-1;ALUE_0002065901-mRNA-1	ASU_00798;ASU_01456;ASU_01761;ASU_04371;ASU_04486;ASU_04869;ASU_09083;ASU_09476;ASU_09478;ASU_11055;ASU_12458	Bm11156;Bm6482c;Bm6566;Bm6592;Bm6600;Bm6978;Bm7136;Bm7325a;Bm7538;Bm8305	EFO16172.2;EFO18497.1;EFO19984.1;EFO20658.2;EFO20718.2;EFO21646.2;EFO23601.1;EFO27036.2;EFO28249.1;EJD76111.1;EJD76631.1	OVOC4961;OVOC6947;OVOC7374;OVOC7533;OVOC7619;OVOC7729;OVOC8496;OVOC8610;OVOC9252;OVOC9288	WBA_0000006601-mRNA-1;WBA_0000045401-mRNA-1;WBA_0000063001-mRNA-1;WBA_0000080001-mRNA-1;WBA_0000285901-mRNA-1;WBA_0000387101-mRNA-1;WBA_0000513201-mRNA-1;WBA_0000858901-mRNA-1;WBA_0001125501-mRNA-1;WBA_0001131401-mRNA-1	TMUE_s0001009400;TMUE_s0007002800;TMUE_s0008018100;TMUE_s0056003500;TMUE_s0080003200;TMUE_s0185000800;TMUE_s0262000300	D918_01225;D918_02577;D918_03144;D918_03768;D918_04300;D918_04301;D918_06668	TTRE_0000289101-mRNA-1;TTRE_0000323801-mRNA-1;TTRE_0000478201-mRNA-1;TTRE_0000484301-mRNA-1;TTRE_0000615101-mRNA-1;TTRE_0000708901-mRNA-1;TTRE_0000763601-mRNA-1	SRAE_0000017900.1;SRAE_1000081100.1;SRAE_1000283400.2;SRAE_2000031600.1;SRAE_2000050400.1;SRAE_2000174000.1;SRAE_2000233200.1;SRAE_2000324300.1;SRAE_2000348700.1;SRAE_X000124600.1	SSTP_0000127900.1;SSTP_0000411400.1;SSTP_0000459900.1;SSTP_0000734400.1;SSTP_0000792300.1;SSTP_0000901200.3;SSTP_0000981700.1;SSTP_0001041500.1;SSTP_0001163100.1;SSTP_0001240500.1	nDi.2.2.2.t02082;nDi.2.2.2.t02486;nDi.2.2.2.t02811;nDi.2.2.2.t02886;nDi.2.2.2.t03313;nDi.2.2.2.t03345;nDi.2.2.2.t03859;nDi.2.2.2.t05681;nDi.2.2.2.t05771;nDi.2.2.2.t09594	HPBE_0000091501-mRNA-1;HPBE_0001052101-mRNA-1;HPBE_0001068901-mRNA-1;HPBE_0001168801-mRNA-1;HPBE_0001186701-mRNA-1;HPBE_0001932601-mRNA-1;HPBE_0002045901-mRNA-1;HPBE_0002360901-mRNA-1;HPBE_0002543001-mRNA-1	NBR_0000024001-mRNA-1;NBR_0000147301-mRNA-1;NBR_0000302201-mRNA-1;NBR_0000399901-mRNA-1;NBR_0000470901-mRNA-1;NBR_0000938401-mRNA-1;NBR_0000959901-mRNA-1;NBR_0001042101-mRNA-1;NBR_0001042401-mRNA-1;NBR_0001062101-mRNA-1;NBR_0001368201-mRNA-1;NBR_0001596901-mRNA-1;NBR_0001717201-mRNA-1;NBR_0001763501-mRNA-1;NBR_0001830301-mRNA-1;NBR_0001870601-mRNA-1;NBR_0002148501-mRNA-1
	2.4.1.80	-	-	-	-	ASU_11382	-	-	-	WBA_0000011701-mRNA-1	TMUE_s0020005000	-	-	-	-	nDi.2.2.2.t00225	-	-
	2.4.1.83	-	ANCDUO_23422	NECAME_08249	ALUE_0002137101-mRNA-1	ASU_10255	Bm6987	EFO26985.1	OVOC940	WBA_0000039301-mRNA-1	TMUE_s0016010500	-	TTRE_0000432901-mRNA-1	SRAE_2000339400.1	SSTP_0000130700.1	nDi.2.2.2.t02398	HPBE_0000442701-mRNA-1	NBR_0000061101-mRNA-1
	2.4.2.1	ANCCEY_00773	-	NECAME_05285	ALUE_0000615901-mRNA-1;ALUE_0001118601-mRNA-1;ALUE_0002291301-mRNA-1;ALUE_0002312801-mRNA-1	ASU_00969;ASU_07681;ASU_12781	Bm4756	-	OVOC4424	WBA_0000629001-mRNA-1	TMUE_s0007014100;TMUE_s0008015500;TMUE_s0014013600	D918_02610;D918_03614;D918_09114	TTRE_0000166101-mRNA-1;TTRE_0000258101-mRNA-1;TTRE_0000834101-mRNA-1	SRAE_1000008500.1;SRAE_X000044500.1;SRAE_X000093300.1	SSTP_0000320900.1;SSTP_0000497400.1;SSTP_0000662600.1	-	HPBE_0002324801-mRNA-1	NBR_0000213801-mRNA-1
	2.4.2.10	ANCCEY_01011;ANCCEY_13825;ANCCEY_14813;ANCCEY_15297	ANCDUO_16100;ANCDUO_18066;ANCDUO_19160;ANCDUO_21610;ANCDUO_25921	NECAME_16733;NECAME_17381	ALUE_0001647601-mRNA-1	ASU_07419	Bm5636a	EFO27244.1	OVOC6405	WBA_0000674101-mRNA-1	TMUE_s0222000700	D918_05793	TTRE_0000444901-mRNA-1	SRAE_1000124200.1;SRAE_1000124300.2	SSTP_0001070500.1;SSTP_0001070600.1	nDi.2.2.2.t05115	HPBE_0000721001-mRNA-1;HPBE_0001156301-mRNA-1;HPBE_0001653401-mRNA-1	NBR_0000854601-mRNA-1;NBR_0001758801-mRNA-1
	2.4.2.14	ANCCEY_01313	ANCDUO_06997	NECAME_00837	ALUE_0001370601-mRNA-1;ALUE_0001659801-mRNA-1	ASU_02017;ASU_02637	-	-	-	-	TMUE_s0022003300	D918_00424	TTRE_0000387701-mRNA-1	-	-	-	HPBE_0000899401-mRNA-1	NBR_0001653601-mRNA-1;NBR_0002233101-mRNA-1
	2.4.2.26	-	-	-	-	-	-	EJD74228.1	-	-	-	-	-	-	-	-	-	-
	2.4.2.28	ANCCEY_09536	-	NECAME_12161	ALUE_0001895801-mRNA-1	ASU_08016	-	-	-	-	-	-	-	SRAE_1000291900.1	SSTP_0000031300.1	nDi.2.2.2.t05936	-	NBR_0000109601-mRNA-1
	2.4.2.7	ANCCEY_13753	ANCDUO_16766	NECAME_14533	ALUE_0001350901-mRNA-1	ASU_05984	Bm13892	EFO16645.1	OVOC743	WBA_0000330501-mRNA-1	TMUE_s0085001600	D918_06789	TTRE_0000372601-mRNA-1	SRAE_2000110500.1	SSTP_0000801000.1	nDi.2.2.2.t03220	HPBE_0000526401-mRNA-1	NBR_0001281301-mRNA-1
	2.4.2.8	ANCCEY_02439	ANCDUO_10861	NECAME_02785	ALUE_0002020301-mRNA-1	ASU_00934	Bm7250	-	OVOC11850	WBA_0000413601-mRNA-1	TMUE_s0055004200	D918_01316	TTRE_0000551501-mRNA-1	SRAE_1000295400.1	SSTP_0000566700.1	nDi.2.2.2.t08878	HPBE_0000592701-mRNA-1;HPBE_0001402301-mRNA-1	NBR_0000800401-mRNA-1
	2.4.2.9	-	ANCDUO_02544;ANCDUO_08821;ANCDUO_24208	NECAME_11482;NECAME_15603	-	ASU_06606;ASU_11101	Bm2806;Bm3445b	EFO18502.1;EJD75450.1	OVOC1035;OVOC5048	WBA_0000330901-mRNA-1	TMUE_s0008008000;TMUE_s0148000100	D918_00057;D918_07939	TTRE_0000236901-mRNA-1;TTRE_0000310201-mRNA-1	-	-	nDi.2.2.2.t02272;nDi.2.2.2.t02644	-	-
	2.4.99.18	-	ANCDUO_03309	-	ALUE_0001147001-mRNA-1	ASU_02276;ASU_08579	Bm13940;Bm9516b	EFO27346.1;EJD76555.1	OVOC3089;OVOC8982	WBA_0000207201-mRNA-1	TMUE_s0005018300;TMUE_s0027005300	D918_03969	-	SRAE_1000195500.3;SRAE_2000250100.1	SSTP_0000171900.1;SSTP_0000309500.1	nDi.2.2.2.t00920;nDi.2.2.2.t05957	-	NBR_0001137001-mRNA-1
	2.5.1.16	ANCCEY_03321	ANCDUO_10142	NECAME_08180	ALUE_0001409601-mRNA-1	ASU_09570	Bm13871	EFO27473.2	OVOC10687	WBA_0000250001-mRNA-1	TMUE_s0312000500	D918_01768	TTRE_0000271401-mRNA-1	SRAE_X000211300.3	SSTP_0001075900.3	nDi.2.2.2.t00219	-	NBR_0001227701-mRNA-1
	2.5.1.17	-	ANCDUO_04270	NECAME_15910	-	-	-	-	-	-	TMUE_s0085001000	D918_06780	TTRE_0000673701-mRNA-1	-	SSTP_0000211200.1	-	HPBE_0000028201-mRNA-1	-
	2.5.1.18	ANCCEY_13732	ANCDUO_02591;ANCDUO_09412;ANCDUO_09413;ANCDUO_13225;ANCDUO_14505;ANCDUO_15390;ANCDUO_17544;ANCDUO_19533;ANCDUO_20100	NECAME_00527;NECAME_05549;NECAME_05995;NECAME_08857;NECAME_08858;NECAME_11669	ALUE_0000300401-mRNA-1;ALUE_0000568001-mRNA-1;ALUE_0000568101-mRNA-1;ALUE_0000568601-mRNA-1;ALUE_0000725701-mRNA-1;ALUE_0001430201-mRNA-1;ALUE_0001440301-mRNA-1;ALUE_0001440401-mRNA-1;ALUE_0001539001-mRNA-1	ASU_04541;ASU_04542;ASU_07742;ASU_07984;ASU_08968;ASU_11197;ASU_11882	Bm10857;Bm5414.1	EFO27159.1	OVOC2640	WBA_0000726701-mRNA-1	TMUE_s0003005100;TMUE_s0103000900;TMUE_s0266000400	D918_05958;D918_08113	TTRE_0000539301-mRNA-1	SRAE_2000417100.1	SSTP_0000009400.1;SSTP_0000214100.1;SSTP_0000982500.1;SSTP_0000982600.1	nDi.2.2.2.t00901;nDi.2.2.2.t04960;nDi.2.2.2.t06308	HPBE_0000063101-mRNA-1;HPBE_0000574601-mRNA-1;HPBE_0001055701-mRNA-1;HPBE_0001055801-mRNA-1;HPBE_0001340101-mRNA-1	NBR_0000719801-mRNA-1;NBR_0000967701-mRNA-1;NBR_0001765201-mRNA-1;NBR_0001914901-mRNA-1;NBR_0001915001-mRNA-1;NBR_0001967601-mRNA-1
	2.5.1.19	ANCCEY_15000	-	-	-	-	-	-	-	-	-	-	-	-	-	-	-	-
	2.5.1.26	-	-	NECAME_04492	-	-	Bm6711	EFO24218.1	OVOC8066	-	-	-	-	SRAE_2000326900.1	SSTP_0000049200.1	nDi.2.2.2.t08230	-	NBR_0001330801-mRNA-1
	2.5.1.29	ANCCEY_07554	-	-	-	ASU_07734	Bm3756f	EFO18399.1	OVOC4126	-	TMUE_s0001000800	D918_09717	TTRE_0000285301-mRNA-1	-	-	nDi.2.2.2.t08452	-	NBR_0000615601-mRNA-1
	2.5.1.31	ANCCEY_01589;ANCCEY_15574	ANCDUO_19061;ANCDUO_25537	NECAME_09698	-	-	-	-	-	-	-	D918_06220	TTRE_0000241301-mRNA-1	-	-	-	HPBE_0000105001-mRNA-1	NBR_0001112201-mRNA-1
	2.5.1.39	-	-	-	-	-	-	-	-	-	-	-	-	-	-	-	-	NBR_0001085001-mRNA-1
	2.5.1.47	ANCCEY_06571;ANCCEY_06572;ANCCEY_07445;ANCCEY_11804	ANCDUO_00633;ANCDUO_00634;ANCDUO_01733;ANCDUO_08467;ANCDUO_12833	NECAME_05024;NECAME_10703;NECAME_15360;NECAME_15666;NECAME_17716;NECAME_17717;NECAME_18350	ALUE_0001816301-mRNA-1;ALUE_0002032901-mRNA-1	ASU_07632;ASU_10218;ASU_14978	-	-	-	WBA_0000249801-mRNA-1;WBA_0001014301-mRNA-1	-	D918_00567;D918_09722	-	SRAE_2000457900.1	SSTP_0000536000.1	-	HPBE_0000550601-mRNA-1;HPBE_0001128601-mRNA-1;HPBE_0001128701-mRNA-1;HPBE_0002492301-mRNA-1	NBR_0000764601-mRNA-1;NBR_0001767401-mRNA-1;NBR_0002233601-mRNA-1
	2.5.1.58	ANCCEY_04535	ANCDUO_13236	NECAME_03729	ALUE_0000332601-mRNA-1;ALUE_0002053501-mRNA-1	ASU_01582;ASU_06001	Bm13710;Bm13738	EFO27197.2;EJD75431.1	OVOC11251;OVOC7149	WBA_0000359901-mRNA-1;WBA_0000379101-mRNA-1	TMUE_s0060003100	D918_04653	TTRE_0000578501-mRNA-1	SRAE_1000127600.1	SSTP_0000551500.1	nDi.2.2.2.t00745;nDi.2.2.2.t07719	-	NBR_0000585501-mRNA-1;NBR_0001081201-mRNA-1;NBR_0001601701-mRNA-1
	2.5.1.74	ANCCEY_15502	-	-	-	-	-	-	-	-	-	-	-	-	-	-	-	-
	2.5.1.75	ANCCEY_01284	ANCDUO_24793;ANCDUO_26491	NECAME_18414	ALUE_0000400601-mRNA-1	ASU_00817	Bm7376	EFO25495.2	OVOC7642	WBA_0001000701-mRNA-1	TMUE_s0120002100	D918_06936	TTRE_0000647601-mRNA-1	SRAE_1000213000.1	SSTP_0000341300.1	nDi.2.2.2.t05226	HPBE_0002434201-mRNA-1	NBR_0001213001-mRNA-1
	2.5.1.91	-	-	-	-	-	-	-	-	-	-	-	-	-	-	-	-	NBR_0001835301-mRNA-1
	2.6.1.1	ANCCEY_03158;ANCCEY_07086	ANCDUO_17057;ANCDUO_22539	NECAME_00234;NECAME_13215	ALUE_0000724001-mRNA-1;ALUE_0001724801-mRNA-1;ALUE_0001807101-mRNA-1	ASU_05465;ASU_08088;ASU_14383	Bm5467	EFO17543.1	OVOC3477	WBA_0001175401-mRNA-1	TMUE_s0003012200;TMUE_s0127001000	D918_00114;D918_00134	TTRE_0000219901-mRNA-1;TTRE_0000399701-mRNA-1	SRAE_2000288800.1;SRAE_2000395800.1	SSTP_0000084300.1;SSTP_0000757100.1	nDi.2.2.2.t05451	HPBE_0000646801-mRNA-1;HPBE_0001897901-mRNA-1	NBR_0001232501-mRNA-1;NBR_0002126101-mRNA-1
	2.6.1.11	-	-	-	-	-	-	-	-	-	-	D918_01637	-	-	-	-	-	-
	2.6.1.13	-	-	NECAME_11789	-	-	-	-	-	-	TMUE_s0098003400	D918_01637	TTRE_0000315401-mRNA-1	-	-	-	HPBE_0001860901-mRNA-1	-
	2.6.1.16	-	-	-	-	-	-	-	-	WBA_0001288501-mRNA-1	-	-	-	-	-	-	-	-
	2.6.1.19	ANCCEY_12463	ANCDUO_15799	-	ALUE_0001399401-mRNA-1	-	-	-	-	-	-	-	-	-	-	-	-	NBR_0000102901-mRNA-1
	2.6.1.22	ANCCEY_12463	-	-	-	ASU_10386	Bm4800	LOAG_18802	OVOC5917	-	TMUE_s0022001700	-	-	SRAE_X000091200.1	-	-	-	NBR_0000102901-mRNA-1
	2.6.1.42	ANCCEY_01521;ANCCEY_01865	ANCDUO_09522;ANCDUO_10735	NECAME_07278;NECAME_07921	ALUE_0000288901-mRNA-1;ALUE_0000684901-mRNA-1	ASU_05121;ASU_07937	Bm4739	EFO23609.1	OVOC4446	WBA_0000423001-mRNA-1	TMUE_s0008013900	D918_02617	TTRE_0000649001-mRNA-1	SRAE_2000500100.1;SRAE_X000198900.1	SSTP_0000441900.1;SSTP_0001104400.1	nDi.2.2.2.t04840	HPBE_0001620201-mRNA-1;HPBE_0002155801-mRNA-1	NBR_0000191001-mRNA-1;NBR_0000863401-mRNA-1
	2.6.1.51	-	-	NECAME_17756	-	-	-	-	-	-	TMUE_s0117003500	D918_08068	TTRE_0000141001-mRNA-1	SRAE_X000137100.1	SSTP_0000034800.1	-	HPBE_0002473601-mRNA-1	NBR_0001927601-mRNA-1
	2.6.1.52	ANCCEY_06197;ANCCEY_15352	ANCDUO_02206	NECAME_01724	ALUE_0001507701-mRNA-1	ASU_13847	-	-	-	-	TMUE_s0021004000	D918_02110	TTRE_0000120401-mRNA-1	SRAE_2000331000.1	SSTP_0000370000.1	-	HPBE_0000701301-mRNA-1	NBR_0000055801-mRNA-1;NBR_0001904401-mRNA-1
	2.6.1.7	ANCCEY_03410	ANCDUO_06364	NECAME_03852	ALUE_0001552401-mRNA-1	ASU_04222	Bm5187	EFO21942.1	OVOC1899	WBA_0000482001-mRNA-1	-	D918_08410	TTRE_0000189301-mRNA-1	SRAE_1000083700.1	SSTP_0001189800.1	-	HPBE_0001099001-mRNA-1	NBR_0000671001-mRNA-1
	2.7.1.1	ANCCEY_14723;ANCCEY_15358	ANCDUO_16514;ANCDUO_25523	NECAME_02758;NECAME_15843	ALUE_0000467601-mRNA-1;ALUE_0001551701-mRNA-1	ASU_07808;ASU_14714	Bm10227;Bm12811;Bm3363	EFO12982.1;EFO16552.2;EFO22835.1;EFO27111.1;EFO28005.1;EJD76324.1	OVOC1576;OVOC306;OVOC558	WBA_0000327201-mRNA-1;WBA_0000733701-mRNA-1;WBA_0000964801-mRNA-1	TMUE_s0034001600	D918_01137;D918_01562	TTRE_0000171001-mRNA-1	SRAE_2000154700.1	SSTP_0000140700.1	nDi.2.2.2.t01647;nDi.2.2.2.t02682;nDi.2.2.2.t05320	HPBE_0001055601-mRNA-1;HPBE_0001699901-mRNA-1	NBR_0001577901-mRNA-1;NBR_0001578001-mRNA-1
	2.7.1.105	ANCCEY_05417	-	NECAME_00243;NECAME_06006	ALUE_0000652101-mRNA-1	ASU_13077	-	-	-	-	TMUE_s0053004900	-	TTRE_0000198701-mRNA-1	SRAE_2000330200.1	-	-	HPBE_0000938001-mRNA-1	NBR_0000047801-mRNA-1;NBR_0001163501-mRNA-1
	2.7.1.11	-	ANCDUO_02684	-	-	-	-	-	-	WBA_0000541701-mRNA-1;WBA_0000690001-mRNA-1;WBA_0001276301-mRNA-1	-	D918_01084;D918_01208;D918_02370;D918_02371	-	-	-	-	-	-
	2.7.1.137	-	-	NECAME_15093	-	ASU_08412	-	-	-	-	TMUE_s0019009200	D918_01032	-	SRAE_2000025600.1	-	-	-	-
	2.7.1.138	-	-	-	-	-	-	-	-	-	-	-	-	-	-	-	HPBE_0000530001-mRNA-1	-
	2.7.1.147	-	-	NECAME_05134	-	-	-	-	-	-	-	-	-	-	-	-	-	NBR_0001051001-mRNA-1
	2.7.1.148	ANCCEY_15096	-	-	-	-	-	-	-	-	-	-	-	-	-	-	-	-
	2.7.1.149	ANCCEY_14595	-	-	-	-	Bm6682b	EJD74951.1	OVOC8109	WBA_0000328601-mRNA-1	TMUE_s0003010500	D918_00232	TTRE_0000522701-mRNA-1	SRAE_2000203500.2	SSTP_0000999000.1	nDi.2.2.2.t03709	HPBE_0002398401-mRNA-1	NBR_0000207001-mRNA-1;NBR_0002164301-mRNA-1
	2.7.1.15	ANCCEY_07015	ANCDUO_06396	-	ALUE_0000389301-mRNA-1	ASU_02941	Bm13993	EFO23674.2	OVOC11423	WBA_0000407601-mRNA-1	TMUE_s0001013100	-	-	SRAE_0000005600.1	SSTP_0000773700.1	-	-	-
	2.7.1.150	ANCCEY_14978	-	-	-	-	-	LOAG_01373	-	-	TMUE_s0114004200	-	-	SRAE_1000128700.1	-	-	-	-
	2.7.1.153	-	-	-	-	-	-	LOAG_18436	-	-	TMUE_s0108001700	-	-	-	-	-	-	-
	2.7.1.167	-	-	NECAME_16096;NECAME_16098	-	-	-	-	-	-	-	-	-	-	-	-	-	-
	2.7.1.21	ANCCEY_14153	ANCDUO_15365;ANCDUO_16501	NECAME_08782	ALUE_0000310001-mRNA-1	ASU_01360	-	-	-	-	-	-	-	SRAE_1000119500.1;SRAE_X000252100.1	SSTP_0000316200.1;SSTP_0001119600.1	-	HPBE_0000557601-mRNA-1	NBR_0000869101-mRNA-1;NBR_0001520301-mRNA-1
	2.7.1.24	ANCCEY_03725;ANCCEY_04071;ANCCEY_14998	ANCDUO_08624;ANCDUO_14691;ANCDUO_19760;ANCDUO_27111	NECAME_07170;NECAME_15000	ALUE_0000399701-mRNA-1;ALUE_0001904101-mRNA-1	ASU_00823;ASU_04949	Bm5592;Bm6972	EFO19674.2;EFO20637.1	OVOC7990	WBA_0000312301-mRNA-1;WBA_0000326901-mRNA-1	TMUE_s0123000750	D918_01786	TTRE_0000590501-mRNA-1	SRAE_2000197600.1;SRAE_2000288900.1	SSTP_0000000500.1;SSTP_0000757000.1	nDi.2.2.2.t05317;nDi.2.2.2.t09515	HPBE_0000260201-mRNA-1;HPBE_0001214701-mRNA-1	NBR_0000942401-mRNA-1;NBR_0001026501-mRNA-1
	2.7.1.25	ANCCEY_03775	-	NECAME_04623;NECAME_16090	ALUE_0001646201-mRNA-1	ASU_09610	Bm5794	EFO22864.1	OVOC4776	-	TMUE_s0075003900	D918_09089	TTRE_0000504601-mRNA-1	SRAE_1000115900.1;SRAE_2000434800.1	SSTP_0001049400.1;SSTP_0001114500.1	nDi.2.2.2.t01000	HPBE_0000424201-mRNA-1	NBR_0000945701-mRNA-1
	2.7.1.26	ANCCEY_00540	ANCDUO_10622	NECAME_05231	ALUE_0000973201-mRNA-1	-	Bm5337	EJD74517.1	OVOC3960	-	TMUE_s0114000800	D918_06159	TTRE_0000058501-mRNA-1	SRAE_1000063700.1	SSTP_0000989300.1	nDi.2.2.2.t09974	-	NBR_0000797601-mRNA-1
	2.7.1.29	ANCCEY_10358	-	-	-	ASU_14895	Bm6148	EFO18193.1	OVOC6151	-	TMUE_s0092001900	D918_06147	TTRE_0000057201-mRNA-1	-	-	nDi.2.2.2.t10098	-	-
	2.7.1.30	ANCCEY_14443	ANCDUO_05304;ANCDUO_05865	NECAME_08409;NECAME_10037	ALUE_0001191501-mRNA-1;ALUE_0001740501-mRNA-1	ASU_03944;ASU_14851	Bm2952d;Bm5353	EFO17048.2	OVOC11223;OVOC2966	WBA_0001054201-mRNA-1;WBA_0001142401-mRNA-1	TMUE_s0270000900	D918_07148	TTRE_0000532401-mRNA-1	SRAE_1000269500.1;SRAE_X000139500.1	SSTP_0000033000.1;SSTP_0000558500.1	nDi.2.2.2.t01570;nDi.2.2.2.t09198	HPBE_0001645901-mRNA-1	NBR_0000009401-mRNA-1;NBR_0001096401-mRNA-1
	2.7.1.33	ANCCEY_00311;ANCCEY_05879	ANCDUO_16832;ANCDUO_18449;ANCDUO_22282;ANCDUO_22937	NECAME_00018;NECAME_00019;NECAME_00186	ALUE_0000469001-mRNA-1;ALUE_0000591401-mRNA-1;ALUE_0000835501-mRNA-1;ALUE_0001116601-mRNA-1	ASU_01878;ASU_02568;ASU_03203;ASU_04813	Bm1677;Bm2143d	EFO22342.2	OVOC2918;OVOC5238	WBA_0000838401-mRNA-1	TMUE_s0147001600	D918_09135	TTRE_0000208001-mRNA-1	SRAE_1000234500.1	SSTP_0001187900.1	nDi.2.2.2.t03601	-	NBR_0000185001-mRNA-1;NBR_0000266701-mRNA-1;NBR_0001624101-mRNA-1
	2.7.1.35	ANCCEY_02049	ANCDUO_23233	NECAME_06832	ALUE_0000465601-mRNA-1	ASU_08382	Bm4525	EFO27225.2	OVOC280	WBA_0001117501-mRNA-1	TMUE_s0112001500	-	TTRE_0000015201-mRNA-1	SRAE_2000180900.1	SSTP_0000121200.1	nDi.2.2.2.t02704	HPBE_0000998801-mRNA-1;HPBE_0001309301-mRNA-1	NBR_0000300601-mRNA-1;NBR_0002083801-mRNA-1
	2.7.1.36	-	-	NECAME_02461	ALUE_0000303901-mRNA-1	ASU_06814	Bm6529c	EJD76008.1	OVOC8332	-	TMUE_s0061003000	-	-	-	-	-	-	-
	2.7.1.40	ANCCEY_06590;ANCCEY_07376;ANCCEY_08682	ANCDUO_04871;ANCDUO_05197;ANCDUO_20345;ANCDUO_24962	NECAME_03379;NECAME_06379;NECAME_06627	ALUE_0001010801-mRNA-1;ALUE_0001397701-mRNA-1;ALUE_0002131201-mRNA-1;ALUE_0002219401-mRNA-1	ASU_05479;ASU_05964;ASU_06978	Bm10221;Bm10222;Bm3590;Bm8032	EFO13630.2;EFO15682.1;EFO17146.1;EFO19994.1;EJD75645.1;EJD75646.1	OVOC588;OVOC589;OVOC593;OVOC9802	WBA_0000307301-mRNA-1;WBA_0000313801-mRNA-1;WBA_0001156801-mRNA-1;WBA_0001297201-mRNA-1	TMUE_s0153002600;TMUE_s0239000100	D918_02068;D918_02724	TTRE_0000702701-mRNA-1;TTRE_0000829801-mRNA-1	SRAE_1000208200.1;SRAE_1000222200.1;SRAE_1000250600.1;SRAE_2000243700.1	SSTP_0000197900.2;SSTP_0000563400.1;SSTP_0000888400.1;SSTP_0000888500.1;SSTP_0001138700.1	nDi.2.2.2.t01616;nDi.2.2.2.t01618	HPBE_0000633801-mRNA-1;HPBE_0001877501-mRNA-1;HPBE_0002113701-mRNA-1;HPBE_0002486901-mRNA-1	NBR_0000858801-mRNA-1;NBR_0001869401-mRNA-1
	2.7.1.48	ANCCEY_11950;ANCCEY_13137;ANCCEY_13138	ANCDUO_08821;ANCDUO_10478;ANCDUO_13529;ANCDUO_22422;ANCDUO_24208	NECAME_14742;NECAME_15603	ALUE_0000835501-mRNA-1;ALUE_0001728001-mRNA-1	ASU_02568;ASU_06606;ASU_14980	Bm1677;Bm3445b	EFO22666.1;EJD75450.1	OVOC2918;OVOC5048	WBA_0000869201-mRNA-1;WBA_0000923501-mRNA-1	TMUE_s0005006900;TMUE_s0148000100	D918_07939;D918_08907	TTRE_0000127601-mRNA-1;TTRE_0000310201-mRNA-1	SRAE_2000445800.1;SRAE_2000519400.1;SRAE_X000106400.1	SSTP_0000078800.1;SSTP_0000352500.1;SSTP_0000695300.1	nDi.2.2.2.t02272;nDi.2.2.2.t04234	HPBE_0000470401-mRNA-1;HPBE_0001392401-mRNA-1;HPBE_0001902301-mRNA-1	NBR_0000229801-mRNA-1;NBR_0001014501-mRNA-1;NBR_0001740201-mRNA-1;NBR_0002128201-mRNA-1
	2.7.1.59	-	-	-	-	-	-	-	-	-	-	-	-	-	-	nDi.2.2.2.t06017	-	NBR_0000070901-mRNA-1
	2.7.1.6	ANCCEY_05852	ANCDUO_00304	NECAME_00216;NECAME_01950	ALUE_0000285201-mRNA-1;ALUE_0000576201-mRNA-1	ASU_00260;ASU_10002	Bm13747d	EFO23960.1	OVOC7985	WBA_0000053201-mRNA-1	TMUE_s0077001000	-	TTRE_0000564401-mRNA-1	SRAE_2000180800.1	SSTP_0000121300.1	nDi.2.2.2.t07360	-	NBR_0000733401-mRNA-1
	2.7.1.67	ANCCEY_02194;ANCCEY_13484	ANCDUO_12201	NECAME_02697;NECAME_14035	ALUE_0000634801-mRNA-1;ALUE_0001211601-mRNA-1	-	Bm3857;Bm7141	-	OVOC2983;OVOC8647	WBA_0000218201-mRNA-1;WBA_0000322001-mRNA-1	TMUE_s0001021500;TMUE_s0185001700	-	TTRE_0000323001-mRNA-1;TTRE_0000478801-mRNA-1;TTRE_0000862101-mRNA-1	-	SSTP_0000100300.1;SSTP_0000288100.1	nDi.2.2.2.t00032;nDi.2.2.2.t01554	HPBE_0001441501-mRNA-1	NBR_0000091701-mRNA-1
	2.7.1.68	ANCCEY_10517;ANCCEY_13614;ANCCEY_14978	ANCDUO_08443;ANCDUO_09696	NECAME_06269	ALUE_0000441501-mRNA-1	ASU_03261;ASU_13054	Bm4404a;Bm6086	-	OVOC2892;OVOC553	WBA_0000223101-mRNA-1;WBA_0000674501-mRNA-1	TMUE_s0019004400;TMUE_s0114004200	D918_09142	TTRE_0000708601-mRNA-1	SRAE_1000128700.1;SRAE_2000013500.1	SSTP_0000180700.1;SSTP_0000550300.1	nDi.2.2.2.t01653;nDi.2.2.2.t04089	HPBE_0001167601-mRNA-1;HPBE_0001322101-mRNA-1	NBR_0001270101-mRNA-1;NBR_0001316001-mRNA-1
	2.7.2.11	ANCCEY_02529	ANCDUO_01487	NECAME_01073	ALUE_0000404701-mRNA-1	ASU_02332	-	-	-	-	TMUE_s0002008200	D918_05366	TTRE_0000175301-mRNA-1	SRAE_X000121100.1	SSTP_0001244000.1	-	HPBE_0000106201-mRNA-1	NBR_0000662301-mRNA-1
	2.7.2.3	ANCCEY_00383;ANCCEY_13216;ANCCEY_15037	ANCDUO_07299;ANCDUO_12131	NECAME_00691;NECAME_16713	ALUE_0001725001-mRNA-1;ALUE_0001790401-mRNA-1	ASU_07665	Bm13839	EFO22286.1	OVOC3200	WBA_0000690101-mRNA-1	TMUE_s0007001400	D918_06655	TTRE_0000288101-mRNA-1	SRAE_2000447600.2	SSTP_0000681400.1	nDi.2.2.2.t06238	HPBE_0002043201-mRNA-1	NBR_0002238201-mRNA-1
	2.7.2.4	ANCCEY_15149	-	-	-	-	-	-	-	-	-	-	-	-	-	-	-	-
	2.7.3.2	-	ANCDUO_23527	NECAME_17073	-	-	Bm4803	-	-	WBA_0000068601-mRNA-1	-	-	-	-	-	nDi.2.2.2.t01935	-	-
	2.7.3.3	ANCCEY_01233;ANCCEY_03212	ANCDUO_04183;ANCDUO_23527	NECAME_08391	ALUE_0000475901-mRNA-1	ASU_06754	Bm4166	EFO17977.2	-	WBA_0000660801-mRNA-1	TMUE_s0183000600	D918_01233;D918_07493	TTRE_0000479101-mRNA-1	SRAE_1000092000.1;SRAE_1000104200.1;SRAE_1000265000.1;SRAE_2000039300.1	SSTP_0000097900.1;SSTP_0000269800.1;SSTP_0000524700.1;SSTP_0000597900.1	nDi.2.2.2.t01834	HPBE_0001483801-mRNA-1;HPBE_0001720001-mRNA-1;HPBE_0002003101-mRNA-1	NBR_0000085201-mRNA-1;NBR_0001039001-mRNA-1;NBR_0001496301-mRNA-1
	2.7.4.14	ANCCEY_07334	-	-	-	ASU_05776;ASU_08154	-	-	-	-	TMUE_s0102001200	-	-	-	-	-	HPBE_0000288301-mRNA-1	-
	2.7.4.2	ANCCEY_08462	-	-	-	ASU_10493	-	EFO16693.2	OVOC6087	-	-	-	-	SRAE_1000142100.1	-	-	-	NBR_0001552801-mRNA-1
	2.7.4.3	ANCCEY_02992;ANCCEY_04724;ANCCEY_04905;ANCCEY_07334;ANCCEY_07708;ANCCEY_07709	ANCDUO_00441;ANCDUO_04097;ANCDUO_12813;ANCDUO_19491;ANCDUO_20556;ANCDUO_20583;ANCDUO_20681;ANCDUO_21000;ANCDUO_26357	NECAME_01290;NECAME_01291;NECAME_02151;NECAME_08234;NECAME_14810;NECAME_15120	ALUE_0000164301-mRNA-1;ALUE_0000332801-mRNA-1;ALUE_0001586701-mRNA-1;ALUE_0001751901-mRNA-1;ALUE_0002178901-mRNA-1	ASU_03924;ASU_05776;ASU_06003;ASU_08154;ASU_09766	Bm11298;Bm14014;Bm3099;Bm3343b;Bm3965;Bm9070	EFO14799.2;EFO18980.1;EFO19701.2;EFO27764.1	OVOC11249;OVOC11281;OVOC12241;OVOC1890;OVOC3109	WBA_0000194201-mRNA-1;WBA_0000200101-mRNA-1;WBA_0000379301-mRNA-1;WBA_0000800901-mRNA-1;WBA_0000910301-mRNA-1	TMUE_s0018006700;TMUE_s0102001200;TMUE_s0116003000;TMUE_s0116003100	D918_01970;D918_03724;D918_03859	TTRE_0000062301-mRNA-1;TTRE_0000440401-mRNA-1;TTRE_0000622701-mRNA-1	SRAE_1000093700.1;SRAE_1000094200.1;SRAE_1000198300.1;SRAE_1000305500.1;SRAE_1000326400.1;SRAE_2000010900.1;SRAE_2000424100.1;SRAE_2000520800.1;SRAE_X000037100.1	SSTP_0000182600.1;SSTP_0000290600.1;SSTP_0000291000.1;SSTP_0000312000.1;SSTP_0000476800.1;SSTP_0000484700.1;SSTP_0000543300.1;SSTP_0000646200.1;SSTP_0001087000.1	nDi.2.2.2.t05370;nDi.2.2.2.t07717;nDi.2.2.2.t10005;nDi.2.2.2.t10223;nDi.2.2.2.t10465	HPBE_0000288301-mRNA-1;HPBE_0000521601-mRNA-1;HPBE_0001022201-mRNA-1;HPBE_0001385101-mRNA-1;HPBE_0002266301-mRNA-1	NBR_0000568601-mRNA-1;NBR_0000574401-mRNA-1;NBR_0000638301-mRNA-1;NBR_0000806601-mRNA-1;NBR_0001012601-mRNA-1
	2.7.4.6	ANCCEY_10393;ANCCEY_12295	ANCDUO_08829;ANCDUO_26212	NECAME_04361	ALUE_0000347401-mRNA-1;ALUE_0000371601-mRNA-1;ALUE_0001229001-mRNA-1	ASU_01808;ASU_10685;ASU_14453	Bm13781b;Bm6678	EFO24352.1;EJD73719.1	OVOC1470;OVOC505	WBA_0000733301-mRNA-1;WBA_0000807101-mRNA-1	TMUE_s0006004800	D918_00383;D918_05615	TTRE_0000132701-mRNA-1;TTRE_0000620101-mRNA-1	SRAE_1000261800.1;SRAE_2000061100.1	SSTP_0000239700.2	nDi.2.2.2.t01949;nDi.2.2.2.t07072	HPBE_0000622201-mRNA-1;HPBE_0000971801-mRNA-1;HPBE_0001294301-mRNA-1;HPBE_0002323801-mRNA-1	NBR_0000355101-mRNA-1;NBR_0001459801-mRNA-1
	2.7.4.8	ANCCEY_02146	-	-	-	-	-	-	-	-	-	-	-	SRAE_1000252500.1;SRAE_2000205900.1;SRAE_2000311300.1	SSTP_0000204200.1;SSTP_0000694100.1;SSTP_0000890600.1	-	-	-
	2.7.6.2	-	-	NECAME_02912	-	ASU_00988	Bm7513	EFO17055.1	OVOC10591	WBA_0000007301-mRNA-1	TMUE_s0038003600	D918_01579	TTRE_0000172401-mRNA-1	-	-	nDi.2.2.2.t00542	-	NBR_0000225301-mRNA-1
	2.7.7.1	-	-	-	-	-	Bm10984;Bm3639	EFO27361.2;EFO27744.2	OVOC5082;OVOC535	WBA_0000200801-mRNA-1;WBA_0000334901-mRNA-1	-	-	TTRE_0000907701-mRNA-1	-	-	nDi.2.2.2.t01678;nDi.2.2.2.t02309	-	NBR_0001931001-mRNA-1
	2.7.7.12	-	ANCDUO_04812	-	ALUE_0001774201-mRNA-1	ASU_08320	-	-	-	-	TMUE_s0273000300	D918_00599	TTRE_0000164401-mRNA-1	SRAE_2000182000.1	SSTP_0000120200.1	-	HPBE_0002306701-mRNA-1	NBR_0000962201-mRNA-1
	2.7.7.13	ANCCEY_00809;ANCCEY_06188	ANCDUO_00079;ANCDUO_16333	NECAME_01732;NECAME_04007;NECAME_16093	ALUE_0000361401-mRNA-1;ALUE_0000537101-mRNA-1	ASU_04800;ASU_06627	Bm13831;Bm6614	EFO12477.1;EFO14965.1;EFO20133.1;EFO23088.1	OVOC296;OVOC5254;OVOC7895	WBA_0000466601-mRNA-1;WBA_0001241601-mRNA-1	TMUE_s0005007900;TMUE_s0385000200	D918_01751;D918_08897	TTRE_0000128501-mRNA-1;TTRE_0000448101-mRNA-1	SRAE_2000021900.1;SRAE_2000237400.1	SSTP_0000398100.1;SSTP_0000690200.1	nDi.2.2.2.t02602;nDi.2.2.2.t02691;nDi.2.2.2.t07253	HPBE_0000681701-mRNA-1;HPBE_0001557801-mRNA-1	NBR_0001693201-mRNA-1;NBR_0001853301-mRNA-1
	2.7.7.14	ANCCEY_00286	-	NECAME_04831	ALUE_0001625701-mRNA-1	ASU_06868	Bm13987	EFO16045.2;EJD74010.1	OVOC5490	-	-	-	-	SRAE_X000035200.1	SSTP_0001089000.1	nDi.2.2.2.t06464	-	NBR_0001574501-mRNA-1
	2.7.7.15	ANCCEY_08232	ANCDUO_01323	NECAME_00257	ALUE_0001095801-mRNA-1	ASU_14084	Bm3191	EFO23382.1;EJD75736.1	OVOC3051	WBA_0000382101-mRNA-1	TMUE_s0042006800	D918_09015	TTRE_0000097201-mRNA-1	SRAE_2000468400.1	-	nDi.2.2.2.t00951	-	NBR_0002107001-mRNA-1
	2.7.7.2	-	-	-	-	ASU_04124	-	-	-	-	-	-	-	-	-	-	-	-
	2.7.7.23	-	-	-	ALUE_0000403101-mRNA-1	ASU_07780	Bm2622	EFO28244.2	OVOC4958	-	TMUE_s0164002300	D918_09120	TTRE_0000167101-mRNA-1	SRAE_2000201800.1	-	nDi.2.2.2.t02414;nDi.2.2.2.t02807	-	-
	2.7.7.3	ANCCEY_04071	ANCDUO_23854	NECAME_15000	ALUE_0001904101-mRNA-1	ASU_04949	Bm6972	EFO19674.2	-	WBA_0000326901-mRNA-1	TMUE_s0123000750	D918_01786	TTRE_0000590501-mRNA-1	SRAE_2000288900.1	SSTP_0000757000.1	nDi.2.2.2.t05317	HPBE_0000182301-mRNA-1	NBR_0001026501-mRNA-1
	2.7.7.4	ANCCEY_01943;ANCCEY_03775;ANCCEY_04473	ANCDUO_01357;ANCDUO_07460;ANCDUO_08833	NECAME_00784;NECAME_04258;NECAME_04622;NECAME_09968;NECAME_12519	ALUE_0000585301-mRNA-1;ALUE_0000670301-mRNA-1;ALUE_0000728101-mRNA-1;ALUE_0000831001-mRNA-1;ALUE_0001646201-mRNA-1	ASU_03437;ASU_06559;ASU_08407;ASU_08474;ASU_09610	Bm4658;Bm4860c;Bm5195g.2;Bm5196b;Bm5794	EFO19738.1;EFO22165.1;EFO22864.1;EFO23627.1;EFO26056.1	OVOC11940;OVOC12121;OVOC1533;OVOC1671;OVOC4776	WBA_0000576201-mRNA-1;WBA_0000687501-mRNA-1	TMUE_s0059004600;TMUE_s0062003600;TMUE_s0075003900;TMUE_s0117003000	D918_04541;D918_08063;D918_09089;D918_09444	TTRE_0000140501-mRNA-1;TTRE_0000364401-mRNA-1;TTRE_0000504601-mRNA-1;TTRE_0000830801-mRNA-1	SRAE_1000115900.1;SRAE_2000058600.1;SRAE_2000115900.1;SRAE_2000220400.1;SRAE_2000434800.1	SSTP_0000387200.1;SSTP_0000718800.3;SSTP_0000815700.1;SSTP_0000977800.1;SSTP_0001049400.1;SSTP_0001114500.1	nDi.2.2.2.t01000;nDi.2.2.2.t04558;nDi.2.2.2.t05182;nDi.2.2.2.t08773;nDi.2.2.2.t09778	HPBE_0000424201-mRNA-1;HPBE_0001100401-mRNA-1;HPBE_0002218801-mRNA-1;HPBE_0002329901-mRNA-1	NBR_0000945701-mRNA-1;NBR_0001854701-mRNA-1;NBR_0001988801-mRNA-1;NBR_0002019901-mRNA-1;NBR_0002035601-mRNA-1
	2.7.7.70	-	-	NECAME_16096	-	-	-	-	-	-	-	-	-	-	-	-	-	-
	2.7.8.11	ANCCEY_12173	-	-	-	ASU_02123	Bm6582	EFO25992.2	OVOC885	-	TMUE_s0008014400	-	TTRE_0000649301-mRNA-1	SRAE_2000316400.1	-	-	HPBE_0002075301-mRNA-1	NBR_0000084601-mRNA-1;NBR_0001992701-mRNA-1
	2.7.8.15	ANCCEY_08140	-	NECAME_10552	ALUE_0002034901-mRNA-1	ASU_12601	Bm6942	EFO27299.2	OVOC6591	WBA_0000301801-mRNA-1	TMUE_s0034003000	D918_01547	-	SRAE_1000087300.1	SSTP_0001078000.1	nDi.2.2.2.t02582	HPBE_0001727301-mRNA-1	NBR_0001071101-mRNA-1
	2.7.8.2	-	-	NECAME_14527	-	-	-	-	-	-	TMUE_s0131002300	-	-	-	-	-	-	-
	2.7.8.27	-	ANCDUO_06151	-	-	-	Bm4329c;Bm4669;Bm9313	EFO18390.1;EFO24706.2;EJD76395.1	OVOC2581;OVOC4313	WBA_0000526601-mRNA-1	-	D918_03625	-	-	-	nDi.2.2.2.t03684;nDi.2.2.2.t04889	-	-
	2.7.8.5	ANCCEY_05622	ANCDUO_16586	NECAME_11815	ALUE_0000964601-mRNA-1;ALUE_0001774101-mRNA-1	ASU_08321	Bm3552;Bm6667i	EFO23689.2;EJD75397.1	OVOC5847;OVOC6868	WBA_0000363601-mRNA-1;WBA_0000704101-mRNA-1	TMUE_s0061002000	D918_08356	TTRE_0000870601-mRNA-1	SRAE_1000034400.1;SRAE_2000395000.1	SSTP_0000083500.2;SSTP_0000945300.1	nDi.2.2.2.t03020;nDi.2.2.2.t06456	HPBE_0001790001-mRNA-1;HPBE_0002052201-mRNA-1	NBR_0000078401-mRNA-1;NBR_0000623401-mRNA-1
	2.7.9.3	ANCCEY_12721	ANCDUO_17006;ANCDUO_24644	NECAME_03560	ALUE_0002015901-mRNA-1	ASU_09894	Bm6562c	EFO27024.2	OVOC4438	-	TMUE_s0004010800	D918_07098	TTRE_0000223601-mRNA-1	SRAE_2000357900.1	SSTP_0000228900.1	nDi.2.2.2.t04833	HPBE_0000217201-mRNA-1;HPBE_0001589901-mRNA-1	NBR_0001292001-mRNA-1
	2.8.1.1	ANCCEY_09546;ANCCEY_14560	-	-	ALUE_0001379501-mRNA-1	ASU_11651;ASU_14540	Bm3038	EJD75826.1	-	-	TMUE_s0041000300	-	-	SRAE_2000386400.1	-	nDi.2.2.2.t02018	-	NBR_0000766001-mRNA-1
	2.8.1.7	ANCCEY_00585;ANCCEY_02034;ANCCEY_11780;ANCCEY_15136	ANCDUO_17748;ANCDUO_17966;ANCDUO_22214;ANCDUO_24173;ANCDUO_26149	NECAME_11639;NECAME_13443;NECAME_14773;NECAME_18870	ALUE_0000291701-mRNA-1;ALUE_0000525901-mRNA-1	ASU_00409;ASU_01910;ASU_07324	Bm13868b;Bm3359	EFO20355.1;EFO25402.2	OVOC11586;OVOC669	WBA_0000594101-mRNA-1;WBA_0001147901-mRNA-1	TMUE_s0081001300	D918_06765	-	SRAE_2000026200.1;SRAE_2000266700.1	SSTP_0000010400.1;SSTP_0000658300.1	nDi.2.2.2.t01351;nDi.2.2.2.t09719	HPBE_0000042901-mRNA-1;HPBE_0000685601-mRNA-1;HPBE_0001686301-mRNA-1	NBR_0000704201-mRNA-1;NBR_0000709101-mRNA-1
	2.8.1.8	ANCCEY_02762	-	NECAME_05721	ALUE_0001671201-mRNA-1	ASU_09925	Bm5051	EFO24460.1	OVOC7524	WBA_0000079201-mRNA-1	TMUE_s0003010200	D918_00231	TTRE_0000897501-mRNA-1	SRAE_2000024200.1	SSTP_0000008400.1	nDi.2.2.2.t05690	HPBE_0000890901-mRNA-1	NBR_0000878601-mRNA-1
	2.8.3.5	ANCCEY_06579;ANCCEY_15309	ANCDUO_00616	NECAME_11013	ALUE_0000607001-mRNA-1;ALUE_0000781301-mRNA-1;ALUE_0002044301-mRNA-1	-	-	-	-	-	-	D918_00410	-	-	-	-	HPBE_0000593301-mRNA-1	-
	2.9.1.2	ANCCEY_13394	-	-	ALUE_0000797901-mRNA-1	ASU_01845	Bm14816	EFO26351.1;EJD76744.1	OVOC3419	-	TMUE_s0245000200	-	-	SRAE_2000155300.1	-	nDi.2.2.2.t06329;nDi.2.2.2.t08528	-	NBR_0000007501-mRNA-1
	3.1.1.1	ANCCEY_06704;ANCCEY_06711;ANCCEY_06884;ANCCEY_11243	ANCDUO_10678;ANCDUO_13324	NECAME_08254	ALUE_0000848201-mRNA-1;ALUE_0000851001-mRNA-1;ALUE_0001164601-mRNA-1;ALUE_0001316901-mRNA-1	ASU_04332;ASU_07459;ASU_07462	Bm6639	EFO24566.2	OVOC12068	-	TMUE_s0059004500	-	-	SRAE_1000158700.1	SSTP_0000614200.1;SSTP_0001137400.2	-	HPBE_0000443401-mRNA-1	NBR_0000681101-mRNA-1
	3.1.1.3	ANCCEY_09231	ANCDUO_08320	NECAME_10549;NECAME_12429;NECAME_12480;NECAME_14480	ALUE_0000662001-mRNA-1	ASU_01803;ASU_06578;ASU_10651;ASU_11759	Bm5356;Bm7415	EJD75404.1	OVOC5859	WBA_0000119001-mRNA-1	TMUE_s0009014500;TMUE_s0014007200;TMUE_s0014007300;TMUE_s0146000700	D918_02831;D918_08079;D918_08238;D918_08265	TTRE_0000581401-mRNA-1;TTRE_0000972901-mRNA-1	SRAE_1000020700.1;SRAE_1000140600.1;SRAE_1000299500.1;SRAE_2000509500.1;SRAE_X000113800.1	SSTP_0000916100.1;SSTP_0000955100.1;SSTP_0001168500.1;SSTP_0001217800.1;SSTP_0001250700.1	nDi.2.2.2.t06883	HPBE_0000420001-mRNA-1;HPBE_0000862001-mRNA-1;HPBE_0000862101-mRNA-1	NBR_0000852101-mRNA-1;NBR_0000926301-mRNA-1;NBR_0001295201-mRNA-1;NBR_0001623801-mRNA-1;NBR_0001799901-mRNA-1
	3.1.1.31	ANCCEY_09881	ANCDUO_01122	NECAME_12660	ALUE_0001611801-mRNA-1	ASU_11862	Bm14017a	EFO28122.1	OVOC2630	-	TMUE_s0126001500	D918_04573	TTRE_0000409501-mRNA-1	SRAE_1000073900.1	SSTP_0001192200.1	nDi.2.2.2.t03453	HPBE_0000137101-mRNA-1	NBR_0001283301-mRNA-1
	3.1.1.4	ANCCEY_08773;ANCCEY_08774	ANCDUO_16396	NECAME_10715	ALUE_0000482901-mRNA-1;ALUE_0001518101-mRNA-1	ASU_13607	-	-	-	-	TMUE_s0050005800;TMUE_s0273000400	D918_00600;D918_07737	TTRE_0000770101-mRNA-1	SRAE_X000147600.1	SSTP_0000862000.1	nDi.2.2.2.t06186	-	NBR_0000774701-mRNA-1
	3.1.1.5	ANCCEY_05682	ANCDUO_10684;ANCDUO_15369	NECAME_05905	ALUE_0001923701-mRNA-1	ASU_12090	Bm7461	EFO23887.2	OVOC7831	WBA_0000474801-mRNA-1	TMUE_s0001025400	D918_09621	TTRE_0000413701-mRNA-1	SRAE_2000248200.1	SSTP_0000173800.1	nDi.2.2.2.t05892	HPBE_0001686901-mRNA-1	NBR_0000024301-mRNA-1
	3.1.2.12	ANCCEY_12765	ANCDUO_10741	NECAME_05806	ALUE_0001398301-mRNA-1	ASU_04939	Bm6684	EFO17534.1	OVOC1215	WBA_0000451901-mRNA-1	-	-	-	SRAE_2000122800.1	SSTP_0000056300.1	nDi.2.2.2.t05650	-	NBR_0001645701-mRNA-1
	3.1.2.2	ANCCEY_07214	-	-	-	-	-	-	-	-	-	-	-	-	-	-	-	NBR_0000788901-mRNA-1
	3.1.2.4	-	-	NECAME_10393	ALUE_0000695001-mRNA-1	ASU_09013	Bm3237	EFO25803.2	OVOC8703	WBA_0000494401-mRNA-1	-	D918_05984	TTRE_0000510001-mRNA-1	SRAE_1000277200.1	SSTP_0000557400.1	nDi.2.2.2.t00083	HPBE_0000900901-mRNA-1	NBR_0000967401-mRNA-1
	3.1.2.6	ANCCEY_05907;ANCCEY_10319;ANCCEY_11350	ANCDUO_11340;ANCDUO_12907;ANCDUO_13272;ANCDUO_16286;ANCDUO_21623	NECAME_01127;NECAME_01764;NECAME_13449	ALUE_0000587901-mRNA-1;ALUE_0000720701-mRNA-1;ALUE_0001080001-mRNA-1;ALUE_0001714601-mRNA-1;ALUE_0002160601-mRNA-1	ASU_09063;ASU_10346;ASU_13171	Bm10792;Bm2530;Bm6299;Bm6764b	EFO25430.1;EFO26248.1;EFO26962.2;EFO27961.2	OVOC3164;OVOC5133;OVOC8654;OVOC9900	WBA_0000113801-mRNA-1;WBA_0000120001-mRNA-1;WBA_0000594601-mRNA-1;WBA_0001021801-mRNA-1	TMUE_s0001018700;TMUE_s0050003200;TMUE_s0104001200	D918_08471;D918_09653	TTRE_0000256501-mRNA-1;TTRE_0000333901-mRNA-1;TTRE_0000421001-mRNA-1	SRAE_1000021200.1;SRAE_2000117800.1;SRAE_2000423200.1;SRAE_2000519000.1	SSTP_0000185800.1;SSTP_0000477800.1;SSTP_0000694900.1;SSTP_0001197200.1	nDi.2.2.2.t00039;nDi.2.2.2.t02361;nDi.2.2.2.t09155;nDi.2.2.2.t09904	HPBE_0000815501-mRNA-1;HPBE_0001063901-mRNA-1;HPBE_0002058101-mRNA-1;HPBE_0002155301-mRNA-1	NBR_0000195401-mRNA-1;NBR_0000279201-mRNA-1;NBR_0000435101-mRNA-1;NBR_0001259501-mRNA-1;NBR_0001348801-mRNA-1
	3.1.3.11	ANCCEY_06534;ANCCEY_12552;ANCCEY_15164	ANCDUO_06710;ANCDUO_21206	NECAME_00137	ALUE_0000732401-mRNA-1;ALUE_0001127401-mRNA-1;ALUE_0002162801-mRNA-1	ASU_03964;ASU_04199;ASU_04200;ASU_07774	Bm13850	EFO20049.1	OVOC4479	-	TMUE_s0031005500	-	TTRE_0000428701-mRNA-1	SRAE_X000115900.1	SSTP_0001248800.1	nDi.2.2.2.t01922	HPBE_0000081801-mRNA-1;HPBE_0001630101-mRNA-1;HPBE_0001737801-mRNA-1	NBR_0001057501-mRNA-1;NBR_0001515201-mRNA-1;NBR_0001601901-mRNA-1
	3.1.3.12	-	-	-	-	-	Bm4641	-	-	-	-	-	-	-	-	-	-	-
	3.1.3.2	-	-	-	-	ASU_01618;ASU_03469;ASU_10396	-	-	-	WBA_0000101001-mRNA-1;WBA_0000153301-mRNA-1;WBA_0000259601-mRNA-1;WBA_0000561401-mRNA-1;WBA_0000778701-mRNA-1	-	-	-	-	-	-	-	-
	3.1.3.25	ANCCEY_10456	ANCDUO_01155	NECAME_03391;NECAME_10842	ALUE_0000000901-mRNA-1;ALUE_0001915601-mRNA-1	ASU_02489;ASU_08198	Bm3350c;Bm6286	EFO24851.1;EJD76203.1	OVOC237;OVOC905	WBA_0000004601-mRNA-1;WBA_0000190701-mRNA-1	TMUE_s0003017100	D918_03521	TTRE_0000076201-mRNA-1	SRAE_2000034400.3;SRAE_2000259800.1	SSTP_0000652300.1;SSTP_0000789400.3	nDi.2.2.2.t02743;nDi.2.2.2.t04326	HPBE_0000801601-mRNA-1	NBR_0000744201-mRNA-1;NBR_0001132901-mRNA-1
	3.1.3.3	-	-	-	-	-	-	-	OVOC793	-	-	-	-	-	-	-	-	-
	3.1.3.4	ANCCEY_00708	ANCDUO_24765	-	-	-	-	-	OVOC9787	WBA_0000568501-mRNA-1	TMUE_s0180000900	D918_01946;D918_04388	TTRE_0000590201-mRNA-1	SRAE_1000011000.1;SRAE_X000081800.1	SSTP_0000809300.1;SSTP_0001154800.1	nDi.2.2.2.t09694	HPBE_0001390601-mRNA-1	-
	3.1.3.46	ANCCEY_05080;ANCCEY_05417	ANCDUO_07467	NECAME_00243;NECAME_06006	ALUE_0000652101-mRNA-1;ALUE_0001571601-mRNA-1	ASU_03685;ASU_13077	-	EJD74749.1	OVOC11690	-	TMUE_s0053004900	D918_08810	TTRE_0000198701-mRNA-1	SRAE_2000330200.1	SSTP_0000369300.1	-	HPBE_0000938001-mRNA-1	NBR_0000047801-mRNA-1;NBR_0000139301-mRNA-1;NBR_0001163501-mRNA-1
	3.1.3.5	ANCCEY_00106;ANCCEY_04475;ANCCEY_07637;ANCCEY_10984	ANCDUO_04256;ANCDUO_04526;ANCDUO_22067;ANCDUO_24890	NECAME_01109;NECAME_04262;NECAME_05580;NECAME_15448	ALUE_0000538401-mRNA-1;ALUE_0000673601-mRNA-1;ALUE_0000870501-mRNA-1;ALUE_0001180101-mRNA-1;ALUE_0001617501-mRNA-1;ALUE_0001891401-mRNA-1;ALUE_0002081801-mRNA-1	ASU_00955;ASU_03128;ASU_07089;ASU_08802;ASU_09711;ASU_14263	Bm12846;Bm6290;Bm7091	EFO15591.1;EFO18207.2;EFO20954.1;EJD76069.1;EJD76070.1	OVOC10272;OVOC1099;OVOC1101;OVOC4399	WBA_0000015001-mRNA-1;WBA_0000118301-mRNA-1;WBA_0000339101-mRNA-1;WBA_0000707701-mRNA-1;WBA_0000869701-mRNA-1	TMUE_s0040000600;TMUE_s0081004700;TMUE_s0228000400	D918_00860;D918_01540;D918_02264;D918_09075	TTRE_0000306801-mRNA-1;TTRE_0000325001-mRNA-1;TTRE_0000423501-mRNA-1;TTRE_0000686701-mRNA-1	SRAE_2000100000.1;SRAE_2000215000.1;SRAE_2000321500.1;SRAE_2000509400.1;SRAE_X000196500.1	SSTP_0000103800.1;SSTP_0000333700.1;SSTP_0000725300.1;SSTP_0000880800.1;SSTP_0000955000.1;SSTP_0001124800.2	nDi.2.2.2.t01812;nDi.2.2.2.t03204;nDi.2.2.2.t03540;nDi.2.2.2.t08393;nDi.2.2.2.t08396;nDi.2.2.2.t10182	HPBE_0001526201-mRNA-1;HPBE_0001579601-mRNA-1;HPBE_0001579701-mRNA-1;HPBE_0001905701-mRNA-1;HPBE_0002451101-mRNA-1;HPBE_0002563501-mRNA-1	NBR_0000192501-mRNA-1;NBR_0000923901-mRNA-1;NBR_0001108001-mRNA-1;NBR_0001347101-mRNA-1;NBR_0001970301-mRNA-1;NBR_0002003801-mRNA-1;NBR_0002021601-mRNA-1;NBR_0002083901-mRNA-1
	3.1.3.56	-	-	-	-	-	Bm2243	-	-	-	-	-	-	-	-	-	-	NBR_0002016001-mRNA-1
	3.1.3.57	-	-	-	-	-	-	LOAG_03630	-	-	-	-	-	-	-	-	-	-
	3.1.3.66	-	-	-	-	-	-	EFO23747.1	-	-	-	-	-	-	-	-	-	-
	3.1.3.67	-	-	-	-	-	Bm5630	EFO20732.2	-	-	-	-	-	-	-	-	-	-
	3.1.3.71	ANCCEY_15184	-	-	-	-	-	-	-	-	-	-	-	-	-	-	-	-
	3.1.3.77	ANCCEY_14537;ANCCEY_15363	ANCDUO_02150	-	ALUE_0000918101-mRNA-1	ASU_06476	-	-	-	-	-	-	-	SRAE_0000022500.1	SSTP_0000739200.1	-	HPBE_0002524601-mRNA-1	NBR_0000072401-mRNA-1
	3.1.4.11	ANCCEY_02101;ANCCEY_06087;ANCCEY_10831;ANCCEY_12651;ANCCEY_12652;ANCCEY_13176;ANCCEY_13428	ANCDUO_01237;ANCDUO_05172;ANCDUO_15141;ANCDUO_18154;ANCDUO_20009;ANCDUO_20997;ANCDUO_22606;ANCDUO_22977	NECAME_00937;NECAME_01999;NECAME_11673;NECAME_13344;NECAME_13574	ALUE_0000360101-mRNA-1;ALUE_0000380201-mRNA-1;ALUE_0000477001-mRNA-1;ALUE_0000703001-mRNA-1;ALUE_0000751801-mRNA-1;ALUE_0001189201-mRNA-1;ALUE_0001189301-mRNA-1;ALUE_0001494301-mRNA-1;ALUE_0001761101-mRNA-1;ALUE_0001797501-mRNA-1;ALUE_0001907201-mRNA-1;ALUE_0002085201-mRNA-1	ASU_02797;ASU_05640;ASU_06862;ASU_08038;ASU_08780;ASU_08781;ASU_09123;ASU_09258;ASU_10621;ASU_13190	Bm1768f;Bm3716h;Bm5233a;Bm5477d;Bm8719;Bm9957	EFO24765.2;EFO25701.2;EFO26855.2;EFO27933.2;EJD74132.1;EJD75853.1;EJD76755.1;EJD76756.1	OVOC10827;OVOC12682;OVOC4175;OVOC5152;OVOC6817;OVOC6889;OVOC9265;OVOC9506	WBA_0000016501-mRNA-1;WBA_0000027201-mRNA-1;WBA_0000397001-mRNA-1;WBA_0000579401-mRNA-1;WBA_0000708001-mRNA-1;WBA_0000834701-mRNA-1;WBA_0000928201-mRNA-1	TMUE_s0006001200;TMUE_s0068004100;TMUE_s0156000400	D918_00365;D918_00917;D918_00918;D918_09047	TTRE_0000094101-mRNA-1;TTRE_0000131401-mRNA-1;TTRE_0000595901-mRNA-1;TTRE_0000871301-mRNA-1	SRAE_0000019400.1;SRAE_0000056600.1;SRAE_2000223400.1;SRAE_2000486500.2;SRAE_2000512700.1;SRAE_X000000900.1;SRAE_X000025000.1	SSTP_0000220400.5;SSTP_0000246900.1;SSTP_0000401300.1;SSTP_0000468800.1;SSTP_0000535500.1;SSTP_0000735700.1;SSTP_0000942600.1	nDi.2.2.2.t02337;nDi.2.2.2.t02914;nDi.2.2.2.t03000;nDi.2.2.2.t03330;nDi.2.2.2.t04270;nDi.2.2.2.t05608	HPBE_0000444501-mRNA-1;HPBE_0000444601-mRNA-1;HPBE_0000776201-mRNA-1;HPBE_0000889101-mRNA-1;HPBE_0000889201-mRNA-1;HPBE_0001071501-mRNA-1;HPBE_0001354401-mRNA-1	NBR_0000279101-mRNA-1;NBR_0000708601-mRNA-1;NBR_0000851501-mRNA-1;NBR_0000972001-mRNA-1;NBR_0001320601-mRNA-1;NBR_0001784001-mRNA-1;NBR_0001858201-mRNA-1;NBR_0001963801-mRNA-1
	3.1.4.12	ANCCEY_00428	-	NECAME_05679;NECAME_12254	ALUE_0000497601-mRNA-1	ASU_12238	Bm1724	EFO18172.1	OVOC3116	WBA_0000568301-mRNA-1	-	-	-	SRAE_1000185500.1;SRAE_2000271200.1;SRAE_2000429800.1	SSTP_0000355000.1;SSTP_0000355100.1;SSTP_0000581500.1;SSTP_0000968400.1	-	HPBE_0000405401-mRNA-1;HPBE_0001493601-mRNA-1;HPBE_0001884101-mRNA-1	NBR_0001413801-mRNA-1;NBR_0001624501-mRNA-1;NBR_0002192501-mRNA-1;NBR_0002244401-mRNA-1
	3.1.4.16	ANCCEY_15197	-	-	-	-	-	-	-	-	-	-	-	-	-	-	-	-
	3.1.4.17	ANCCEY_01355;ANCCEY_02448;ANCCEY_03400;ANCCEY_03616;ANCCEY_04517;ANCCEY_08883	ANCDUO_00823;ANCDUO_00976;ANCDUO_05238;ANCDUO_08479	NECAME_00706;NECAME_01399;NECAME_02776;NECAME_03899;NECAME_11031;NECAME_14424	ALUE_0000471701-mRNA-1;ALUE_0000817001-mRNA-1;ALUE_0001333001-mRNA-1;ALUE_0001702101-mRNA-1;ALUE_0001871101-mRNA-1	ASU_00463;ASU_08230;ASU_09494;ASU_10441;ASU_11511;ASU_12789	Bm2519;Bm5437;Bm5547;Bm7204a	EFO20298.1;EFO20649.2;EFO24963.2;EJD76431.1	OVOC10359;OVOC10908;OVOC1332;OVOC1519;OVOC520;OVOC8433	WBA_0000278401-mRNA-1;WBA_0000300701-mRNA-1;WBA_0000305501-mRNA-1;WBA_0000316101-mRNA-1;WBA_0000690501-mRNA-1	TMUE_s0009002500;TMUE_s0012000100;TMUE_s0037005500	D918_02926;D918_06437;D918_06785;D918_07704	TTRE_0000212901-mRNA-1;TTRE_0000377501-mRNA-1;TTRE_0000615801-mRNA-1;TTRE_0000894801-mRNA-1	SRAE_1000308900.2;SRAE_2000034700.1;SRAE_2000123600.1;SRAE_2000251300.1;SRAE_X000012600.1	SSTP_0000003700.1;SSTP_0000157900.1;SSTP_0000170700.1;SSTP_0000572700.2;SSTP_0000789100.1	nDi.2.2.2.t00588;nDi.2.2.2.t03132;nDi.2.2.2.t04574;nDi.2.2.2.t06991;nDi.2.2.2.t09864	HPBE_0000457701-mRNA-1;HPBE_0000643301-mRNA-1;HPBE_0000956601-mRNA-1;HPBE_0001912401-mRNA-1;HPBE_0002174901-mRNA-1;HPBE_0002347201-mRNA-1	NBR_0000024501-mRNA-1;NBR_0000121801-mRNA-1;NBR_0001231001-mRNA-1;NBR_0001582801-mRNA-1
	3.1.4.4	ANCCEY_00994;ANCCEY_04929;ANCCEY_15353	ANCDUO_11413;ANCDUO_14810;ANCDUO_15556;ANCDUO_17954;ANCDUO_18655;ANCDUO_23119;ANCDUO_25275;ANCDUO_27479	NECAME_03265;NECAME_04873;NECAME_13698;NECAME_13699;NECAME_16514;NECAME_17115;NECAME_18694	ALUE_0000547801-mRNA-1;ALUE_0000741101-mRNA-1;ALUE_0001065601-mRNA-1;ALUE_0001776601-mRNA-1	ASU_00114;ASU_03620;ASU_06482;ASU_13226;ASU_14122	Bm12001;Bm12216;Bm1958;Bm3244c;Bm5575;Bm6716b	EFO27645.2;EFO28062.2;EJD74136.1	OVOC10155;OVOC5203;OVOC6381;OVOC7071	WBA_0000143301-mRNA-1;WBA_0000357201-mRNA-1;WBA_0000424301-mRNA-1;WBA_0000871501-mRNA-1	TMUE_s0027001300;TMUE_s0050007500;TMUE_s0050007600;TMUE_s0075004600	D918_00930;D918_04312;D918_07750	TTRE_0000324501-mRNA-1;TTRE_0000531501-mRNA-1;TTRE_0000724701-mRNA-1	SRAE_1000019200.1;SRAE_2000505700.1;SRAE_X000210000.2	SSTP_0000845800.1;SSTP_0000934800.1;SSTP_0001260800.2	nDi.2.2.2.t03347;nDi.2.2.2.t09059;nDi.2.2.2.t09358	HPBE_0000656901-mRNA-1;HPBE_0000657001-mRNA-1;HPBE_0000759401-mRNA-1;HPBE_0001244401-mRNA-1;HPBE_0002463501-mRNA-1;HPBE_0002697601-mRNA-1	NBR_0000831701-mRNA-1;NBR_0000837501-mRNA-1;NBR_0001668301-mRNA-1;NBR_0001891901-mRNA-1;NBR_0002168801-mRNA-1
	3.2.1.1	ANCCEY_08255	ANCDUO_23467	NECAME_09736;NECAME_09737	ALUE_0001765501-mRNA-1	ASU_11825	-	-	-	-	TMUE_s0015001100	D918_02461	TTRE_0000509101-mRNA-1	SRAE_2000360100.1	SSTP_0000230900.1	-	HPBE_0002091801-mRNA-1	NBR_0001366101-mRNA-1;NBR_0001531401-mRNA-1
	3.2.1.14	ANCCEY_01524	ANCDUO_07091	NECAME_04536	ALUE_0000617301-mRNA-1;ALUE_0001169501-mRNA-1	ASU_01133;ASU_05246;ASU_05306;ASU_14850	Bm10739a;Bm1951a;Bm3174a;Bm8301a;Bm9336	EFO14303.2;EFO15585.1	OVOC12569;OVOC12930;OVOC3520;OVOC9499;OVOC9515	WBA_0001061701-mRNA-1	TMUE_s0015004100;TMUE_s0118001200;TMUE_s0118001300;TMUE_s0165001500	D918_02492;D918_02977;D918_02978;D918_05658	TTRE_0000326601-mRNA-1;TTRE_0000645001-mRNA-1;TTRE_0000716101-mRNA-1	SRAE_X000256400.1	SSTP_0000467300.1	nDi.2.2.2.t09584;nDi.2.2.2.t09661	HPBE_0000060301-mRNA-1	NBR_0000014201-mRNA-1
	3.2.1.20	-	ANCDUO_11063	NECAME_08155	-	-	-	EFO27760.1	-	WBA_0000329101-mRNA-1	TMUE_s0036005400	D918_00706;D918_08087;D918_08426	TTRE_0000092201-mRNA-1;TTRE_0000155701-mRNA-1;TTRE_0000187401-mRNA-1	SRAE_2000101200.1	SSTP_0000728200.1	-	HPBE_0001277701-mRNA-1	NBR_0000790501-mRNA-1;NBR_0000855701-mRNA-1
	3.2.1.23	ANCCEY_06735;ANCCEY_08541;ANCCEY_11183	ANCDUO_00941;ANCDUO_22836	NECAME_07638;NECAME_09745	ALUE_0001578701-mRNA-1;ALUE_0001944001-mRNA-1	ASU_09650;ASU_09651;ASU_09729	Bm5835	EFO17276.1	OVOC6123	-	TMUE_s0026005500	D918_08276	TTRE_0000248201-mRNA-1	SRAE_2000230500.1;SRAE_2000330600.1	SSTP_0000369700.1;SSTP_0000796700.1	nDi.2.2.2.t08557	HPBE_0000722201-mRNA-1;HPBE_0000884701-mRNA-1	NBR_0000052201-mRNA-1;NBR_0000769801-mRNA-1;NBR_0001993401-mRNA-1
	3.2.1.25	-	-	-	-	ASU_08523	Bm2542	EFO28156.1	OVOC8417	-	-	D918_01708	-	-	-	-	-	-
	3.2.1.28	ANCCEY_00141;ANCCEY_13109	ANCDUO_05971;ANCDUO_07461;ANCDUO_24229	NECAME_00248;NECAME_05614;NECAME_11833	ALUE_0000370501-mRNA-1;ALUE_0000510701-mRNA-1;ALUE_0000510901-mRNA-1;ALUE_0000691201-mRNA-1;ALUE_0001074401-mRNA-1;ALUE_0001136201-mRNA-1;ALUE_0001668401-mRNA-1	ASU_00397;ASU_05702;ASU_05898;ASU_06262;ASU_06263;ASU_11515;ASU_12671	Bm10074;Bm10630;Bm13745a;Bm2327;Bm3379;Bm5570;Bm6193;Bm6194;Bm7902	EFO15755.1;EFO15881.1;EFO17509.1;EFO17808.2;EFO18250.1;EFO19502.1;EFO20256.2;EFO25256.1;EJD73651.1;EJD73652.1;EJD75009.1;EJD75765.1	OVOC10635;OVOC10636;OVOC11734;OVOC3209;OVOC3210;OVOC5769;OVOC7610;OVOC7617;OVOC9061	WBA_0000085401-mRNA-1;WBA_0000085501-mRNA-1;WBA_0000270501-mRNA-1;WBA_0000460601-mRNA-1;WBA_0000557601-mRNA-1;WBA_0000679501-mRNA-1;WBA_0000692001-mRNA-1	TMUE_s0071002700;TMUE_s0097000400;TMUE_s0097000600	D918_00736;D918_08489;D918_08550;D918_08552	TTRE_0000215501-mRNA-1;TTRE_0000429201-mRNA-1;TTRE_0000728901-mRNA-1	SRAE_2000131700.1;SRAE_2000180100.1;SRAE_X000019600.1	SSTP_0000121900.1;SSTP_0000486300.1;SSTP_0000806900.1	nDi.2.2.2.t00170;nDi.2.2.2.t00171;nDi.2.2.2.t01203;nDi.2.2.2.t05570;nDi.2.2.2.t05845;nDi.2.2.2.t06813;nDi.2.2.2.t08824	HPBE_0000842801-mRNA-1;HPBE_0000867601-mRNA-1;HPBE_0001652501-mRNA-1;HPBE_0001798601-mRNA-1	NBR_0000596501-mRNA-1;NBR_0000736601-mRNA-1;NBR_0000920801-mRNA-1;NBR_0000995201-mRNA-1
	3.2.1.35	ANCCEY_07541;ANCCEY_07543;ANCCEY_07545;ANCCEY_12008;ANCCEY_12010;ANCCEY_12012;ANCCEY_12013;ANCCEY_12014;ANCCEY_13154	ANCDUO_01939;ANCDUO_01941;ANCDUO_05389;ANCDUO_09720;ANCDUO_11948;ANCDUO_12599;ANCDUO_14927;ANCDUO_22613;ANCDUO_22948	NECAME_13092;NECAME_13094;NECAME_13095;NECAME_13181;NECAME_14184;NECAME_17635	ALUE_0000428601-mRNA-1;ALUE_0001160701-mRNA-1	ASU_05430;ASU_05650	Bm5921	EFO13625.1;EFO17241.2;EFO18012.1	OVOC12420;OVOC9173	WBA_0000146601-mRNA-1	-	-	-	SRAE_2000096800.1;SRAE_2000275100.1;SRAE_X000016500.1;SRAE_X000016600.1;SRAE_X000016700.1	SSTP_0000375400.1;SSTP_0000638200.1;SSTP_0000639700.1;SSTP_0000639900.1;SSTP_0000640000.1;SSTP_0000722400.1	-	HPBE_0000466901-mRNA-1;HPBE_0000852701-mRNA-1	NBR_0000740001-mRNA-1;NBR_0000927901-mRNA-1;NBR_0001538801-mRNA-1
	3.2.1.45	ANCCEY_06659	ANCDUO_16360	-	ALUE_0000860701-mRNA-1	-	-	-	-	-	-	D918_09190	-	-	-	-	-	-
	3.2.1.52	ANCCEY_13403;ANCCEY_13404;ANCCEY_13697;ANCCEY_13699;ANCCEY_15175;ANCCEY_15177;ANCCEY_15314	ANCDUO_01455;ANCDUO_02429;ANCDUO_02430;ANCDUO_02431	NECAME_17064;NECAME_17065	ALUE_0001606201-mRNA-1	ASU_07147	Bm5792	EFO19340.2	OVOC3290	WBA_0000539301-mRNA-1	TMUE_s0121003300	D918_00596;D918_00737	TTRE_0000164801-mRNA-1;TTRE_0000215401-mRNA-1	SRAE_1000198200.1;SRAE_X000164400.1	SSTP_0000061400.2;SSTP_0000311900.1	nDi.2.2.2.t10837;nDi.2.2.2.t10883;nDi.2.2.2.t11598	HPBE_0000262501-mRNA-1;HPBE_0000294201-mRNA-1;HPBE_0001347501-mRNA-1;HPBE_0001501401-mRNA-1;HPBE_0001501501-mRNA-1	NBR_0000571301-mRNA-1;NBR_0000571401-mRNA-1
	3.2.1.85	ANCCEY_09213;ANCCEY_09214;ANCCEY_09742;ANCCEY_09743	ANCDUO_07094;ANCDUO_14485;ANCDUO_27249	-	-	-	-	-	-	-	-	-	-	-	-	-	HPBE_0000183601-mRNA-1;HPBE_0002592701-mRNA-1	-
	3.3.1.1	ANCCEY_04760;ANCCEY_15172	ANCDUO_10965;ANCDUO_23073;ANCDUO_25425	NECAME_09918	ALUE_0000339901-mRNA-1	ASU_02540	Bm12503;Bm13840	EFO23637.2	OVOC1122	WBA_0000086401-mRNA-1	TMUE_s0006008000;TMUE_s0252000600	D918_03933;D918_04429	TTRE_0000144601-mRNA-1;TTRE_0000675401-mRNA-1	SRAE_2000147800.1;SRAE_2000149000.1	SSTP_0000150800.1;SSTP_0000151800.1	nDi.2.2.2.t04938	-	NBR_0000141001-mRNA-1
	3.3.2.6	-	ANCDUO_10830;ANCDUO_10833	NECAME_07517	ALUE_0001232801-mRNA-1	ASU_00173	Bm13802	EFO24658.2	OVOC1285	WBA_0000902701-mRNA-1	-	-	-	SRAE_X000208400.1	SSTP_0000847100.1	nDi.2.2.2.t04916	HPBE_0000995501-mRNA-1;HPBE_0002440401-mRNA-1	NBR_0001389401-mRNA-1;NBR_0001552101-mRNA-1
	3.3.2.9	-	ANCDUO_07731	NECAME_00373	ALUE_0001617401-mRNA-1	-	Bm6095	-	-	-	-	-	-	SRAE_1000122400.1	SSTP_0000319200.1	-	-	NBR_0002133701-mRNA-1
	3.4.11.1	ANCCEY_00379;ANCCEY_07654	ANCDUO_09646;ANCDUO_10869;ANCDUO_25322	NECAME_06143;NECAME_11307	ALUE_0000884701-mRNA-1;ALUE_0002036801-mRNA-1	ASU_04495;ASU_04550	Bm11567;Bm2a;Bm6230h;Bm7455b	EFO19322.2;EFO24712.1	OVOC1978;OVOC7158	WBA_0000089301-mRNA-1;WBA_0000658901-mRNA-1;WBA_0000667501-mRNA-1	TMUE_s0004012900;TMUE_s0028006300;TMUE_s0099000500;TMUE_s0099000600	D918_00698;D918_00699;D918_07070	TTRE_0000154801-mRNA-1;TTRE_0000154901-mRNA-1;TTRE_0000291401-mRNA-1;TTRE_0000397201-mRNA-1	SRAE_0000041700.1;SRAE_1000152200.1;SRAE_2000405400.1	SSTP_0000305300.1;SSTP_0000376600.1	nDi.2.2.2.t00738;nDi.2.2.2.t08542	HPBE_0001217401-mRNA-1;HPBE_0001464101-mRNA-1	NBR_0001147501-mRNA-1;NBR_0001730501-mRNA-1;NBR_0001876601-mRNA-1
	3.4.13.18	-	-	-	-	-	-	-	-	-	-	D918_07770	-	-	-	-	-	-
	3.5.1.1	-	-	-	-	-	-	-	-	-	TMUE_s0001026800	-	TTRE_0000353701-mRNA-1	-	-	-	-	-
	3.5.1.2	ANCCEY_03358;ANCCEY_08349;ANCCEY_08350;ANCCEY_13372;ANCCEY_13373;ANCCEY_13374;ANCCEY_13376	ANCDUO_05468;ANCDUO_12165;ANCDUO_16310;ANCDUO_16965;ANCDUO_18529;ANCDUO_21948;ANCDUO_24014;ANCDUO_24015;ANCDUO_24329;ANCDUO_24817;ANCDUO_25912	NECAME_02128;NECAME_03895	ALUE_0000280201-mRNA-1;ALUE_0000759201-mRNA-1;ALUE_0000803901-mRNA-1;ALUE_0000851201-mRNA-1	ASU_00302;ASU_07971;ASU_11277;ASU_15340	Bm11573;Bm2104	EFO25178.2;EFO27053.2	OVOC11165;OVOC2088	WBA_0000044101-mRNA-1;WBA_0001022401-mRNA-1;WBA_0001125901-mRNA-1	TMUE_s0173002000	D918_06879	TTRE_0000672501-mRNA-1	SRAE_1000057800.1;SRAE_X000119200.1;SRAE_X000173300.1	SSTP_0000433800.1;SSTP_0001083600.3;SSTP_0001245700.1	nDi.2.2.2.t02787;nDi.2.2.2.t06117	HPBE_0000098601-mRNA-1;HPBE_0001402501-mRNA-1;HPBE_0002034701-mRNA-1;HPBE_0002096801-mRNA-1	NBR_0000333401-mRNA-1;NBR_0001277701-mRNA-1;NBR_0001892501-mRNA-1;NBR_0001918701-mRNA-1;NBR_0002135001-mRNA-1;NBR_0002168201-mRNA-1
	3.5.1.23	ANCCEY_10470	-	NECAME_10831	-	-	-	-	-	-	-	-	-	SRAE_2000304500.2	SSTP_0000238500.1	-	HPBE_0000072201-mRNA-1	-
	3.5.1.25	-	-	-	ALUE_0001778401-mRNA-1	ASU_12617	-	-	-	-	TMUE_s0137002400	D918_02991	TTRE_0000427201-mRNA-1	SRAE_2000299200.1	SSTP_0000748100.1	-	-	NBR_0000989501-mRNA-1
	3.5.1.6	-	ANCDUO_06585	-	-	-	-	-	-	-	-	-	-	-	-	-	HPBE_0001146501-mRNA-1	-
	3.5.2.17	ANCCEY_10280	ANCDUO_02509	NECAME_12306	ALUE_0001553801-mRNA-1	ASU_02095	-	-	-	-	-	-	-	-	-	-	HPBE_0000560201-mRNA-1;HPBE_0001351701-mRNA-1	NBR_0001807301-mRNA-1
	3.5.2.2	ANCCEY_11963	ANCDUO_25678	NECAME_16271	-	-	-	-	-	-	-	-	-	SRAE_X000139900.1	SSTP_0000032600.1	-	HPBE_0002312601-mRNA-1	NBR_0001551801-mRNA-1
	3.5.2.3	ANCCEY_08287	-	NECAME_08218	ALUE_0000315101-mRNA-1	ASU_09853	-	-	-	-	TMUE_s0006012100	-	TTRE_0000773201-mRNA-1	SRAE_1000334900.1	SSTP_0000601700.3	-	HPBE_0000909101-mRNA-1	NBR_0000968801-mRNA-1
	3.5.2.6	ANCCEY_14063	ANCDUO_15884	NECAME_06481	-	-	-	-	-	-	-	-	-	SRAE_1000017900.1	SSTP_0001262100.1	nDi.2.2.2.t10678	-	-
	3.5.2.7	ANCCEY_08104	ANCDUO_03311;ANCDUO_17704	NECAME_11987;NECAME_18032	ALUE_0001624601-mRNA-1	ASU_02277	-	-	-	-	-	-	-	SRAE_1000284600.1	SSTP_0000593600.2	-	HPBE_0002482401-mRNA-1	NBR_0001137001-mRNA-1;NBR_0002273301-mRNA-1
	3.5.2.9	-	-	-	-	ASU_01550	-	-	-	-	-	-	-	-	-	-	-	-
	3.5.3.1	ANCCEY_01964	-	NECAME_00117	ALUE_0000832901-mRNA-1;ALUE_0001220901-mRNA-1	ASU_00692;ASU_14298	-	-	-	-	-	-	-	SRAE_1000012900.1	SSTP_0001153000.1	-	HPBE_0000790101-mRNA-1	NBR_0000762101-mRNA-1
	3.5.4.16	ANCCEY_05161;ANCCEY_05162	ANCDUO_08806	NECAME_03278	ALUE_0000024901-mRNA-1;ALUE_0001873101-mRNA-1;ALUE_0001991701-mRNA-1	ASU_12774	Bm3774	EFO26952.1	OVOC12615	WBA_0000196401-mRNA-1	TMUE_s0001023400	D918_09638	TTRE_0000576501-mRNA-1	SRAE_1000159800.1	SSTP_0000287700.1	nDi.2.2.2.t02005	HPBE_0000664901-mRNA-1	NBR_0000936601-mRNA-1
	3.5.4.4	ANCCEY_06874;ANCCEY_12930	ANCDUO_04106;ANCDUO_10724	NECAME_17681	ALUE_0001142101-mRNA-1;ALUE_0002089401-mRNA-1	ASU_03763;ASU_12194	Bm2023;Bm2742	EFO18863.1	OVOC3922	WBA_0000302501-mRNA-1;WBA_0000666101-mRNA-1	TMUE_s0117003600	D918_08070	TTRE_0000141101-mRNA-1	SRAE_X000053900.1	SSTP_0000616900.1	nDi.2.2.2.t10366;nDi.2.2.2.t10798	HPBE_0000285401-mRNA-1;HPBE_0000489601-mRNA-1;HPBE_0001147601-mRNA-1	NBR_0000397001-mRNA-1;NBR_0001784901-mRNA-1
	3.5.4.5	ANCCEY_07103;ANCCEY_07104	ANCDUO_09195	-	ALUE_0001265401-mRNA-1;ALUE_0002066501-mRNA-1	ASU_07233	Bm4230;Bm8594	-	OVOC12559;OVOC1862	WBA_0000279201-mRNA-1	TMUE_s0132000300	D918_05726	TTRE_0000618301-mRNA-1	SRAE_X000113000.1	SSTP_0001251500.1	nDi.2.2.2.t05426	-	-
	3.5.4.9	-	-	-	-	-	-	-	-	-	-	D918_07084	-	SRAE_2000286700.1	SSTP_0000758900.1	-	HPBE_0002139201-mRNA-1	NBR_0002202801-mRNA-1
	3.6.1.15	-	-	-	-	-	-	LOAG_06298	-	-	TMUE_s0085001400	D918_04123;D918_06786	TTRE_0000372801-mRNA-1	-	-	-	-	-
	3.6.1.19	-	ANCDUO_11601	NECAME_17397	ALUE_0001912601-mRNA-1	ASU_09072	Bm14031a	EJD73866.1	OVOC12354	WBA_0000054701-mRNA-1	TMUE_s0184000300	D918_04123	TTRE_0000796101-mRNA-1	-	-	nDi.2.2.2.t04360	HPBE_0002144801-mRNA-1	NBR_0001212901-mRNA-1
	3.6.1.29	-	-	-	-	-	Bm14791.2	EFO28251.2	OVOC4962	WBA_0000970401-mRNA-1	TMUE_s0245000600	-	-	-	-	nDi.2.2.2.t02812	-	-
	3.6.1.7	-	-	-	-	-	-	-	-	-	TMUE_s0272000900	D918_06261	TTRE_0000485401-mRNA-1	-	-	-	-	-
	3.7.1.2	-	-	-	ALUE_0001758101-mRNA-1	ASU_06983	-	-	-	-	-	-	TTRE_0000361501-mRNA-1	SRAE_1000095200.2	SSTP_0001048500.1	-	HPBE_0001371801-mRNA-1	NBR_0000784401-mRNA-1
	3.7.1.3	ANCCEY_00069	ANCDUO_07412;ANCDUO_18864	NECAME_08492	ALUE_0000786701-mRNA-1	ASU_03664	Bm2226	EJD75905.1	OVOC2195	WBA_0000702801-mRNA-1;WBA_0000777201-mRNA-1	TMUE_s0047002500	D918_00504	TTRE_0000024601-mRNA-1	SRAE_1000028400.1	SSTP_0000448800.1	nDi.2.2.2.t09873	HPBE_0000643101-mRNA-1	NBR_0001518901-mRNA-1
	4.1.1.15	ANCCEY_05211	ANCDUO_20785	NECAME_17847	ALUE_0001123701-mRNA-1	ASU_08393	-	EJD75479.1	OVOC9369	WBA_0001256301-mRNA-1	TMUE_s0016004200;TMUE_s0076000200	D918_00157;D918_02015	TTRE_0000283501-mRNA-1;TTRE_0000316901-mRNA-1	SRAE_1000340200.1;SRAE_2000082000.1	SSTP_0000028400.1	-	HPBE_0000682701-mRNA-1	NBR_0002024801-mRNA-1
	4.1.1.17	ANCCEY_09791	ANCDUO_14323	-	ALUE_0002070301-mRNA-1	ASU_11745	-	-	-	-	TMUE_s0052004000	D918_02170	TTRE_0000358101-mRNA-1	SRAE_0000002000.1	SSTP_0000957900.1	-	HPBE_0002137001-mRNA-1	NBR_0001456901-mRNA-1
	4.1.1.21	-	-	NECAME_06175;NECAME_18338	ALUE_0000700101-mRNA-1	ASU_03471	-	-	-	-	TMUE_s0034007100	D918_01514	TTRE_0000586601-mRNA-1	-	-	-	HPBE_0002616401-mRNA-1	-
	4.1.1.23	ANCCEY_01011	ANCDUO_16100;ANCDUO_26781	NECAME_17381;NECAME_17382	ALUE_0001647601-mRNA-1	ASU_07419	Bm5636a	EFO27244.1	OVOC6405	WBA_0000674101-mRNA-1	TMUE_s0222000700	D918_05793	TTRE_0000444901-mRNA-1	SRAE_1000124300.2	SSTP_0001070500.1	nDi.2.2.2.t05115;nDi.2.2.2.t11938	HPBE_0001156301-mRNA-1	NBR_0001758801-mRNA-1
	4.1.1.25	-	-	NECAME_17429	-	ASU_09913	-	-	-	-	TMUE_s0098001200;TMUE_s0098002500	-	-	SRAE_2000003600.2	-	nDi.2.2.2.t03457;nDi.2.2.2.t08073	HPBE_0000626801-mRNA-1;HPBE_0001433401-mRNA-1;HPBE_0001574901-mRNA-1	NBR_0000709801-mRNA-1;NBR_0000989701-mRNA-1
	4.1.1.33	-	-	NECAME_14603	-	ASU_05919	Bm13990e	EJD75700.1	OVOC9968	-	TMUE_s0102002500	-	-	SRAE_1000222400.1	-	-	-	-
	4.1.1.35	-	-	-	ALUE_0001102801-mRNA-1	ASU_00984	Bm3066	EFO28346.2	OVOC711	WBA_0000247201-mRNA-1	-	D918_06716	TTRE_0000358501-mRNA-1	SRAE_X000106500.1	SSTP_0000352600.1	nDi.2.2.2.t03245	HPBE_0001964701-mRNA-1	-
	4.1.1.36	-	-	-	-	ASU_14879	Bm3597	-	OVOC7232	-	-	-	-	-	-	nDi.2.2.2.t01277	-	-
	4.1.1.37	ANCCEY_14958	-	-	-	-	-	-	-	-	-	-	-	-	-	-	-	-
	4.1.1.50	-	-	-	-	-	-	-	-	-	-	-	-	-	-	-	HPBE_0002358001-mRNA-1;HPBE_0002414001-mRNA-1	-
	4.1.1.65	ANCCEY_07796	ANCDUO_27688	NECAME_17241	ALUE_0001217201-mRNA-1	ASU_09003	Bm1773	EJD75087.1	OVOC8713;OVOC8718	WBA_0000502901-mRNA-1	TMUE_s0093000300	D918_03272	TTRE_0000038101-mRNA-1	SRAE_2000263400.1	SSTP_0000656000.1	nDi.2.2.2.t00095	HPBE_0001581301-mRNA-1	NBR_0001828601-mRNA-1;NBR_0002097001-mRNA-1
	4.1.2.13	ANCCEY_07611;ANCCEY_10792	-	NECAME_10023;NECAME_15515	ALUE_0000783901-mRNA-1;ALUE_0001282401-mRNA-1;ALUE_0001428901-mRNA-1	ASU_04856;ASU_09289;ASU_13210	Bm3135;Bm5580	EFO24470.1;EJD76644.1	OVOC7786;OVOC7880	WBA_0000387601-mRNA-1;WBA_0000516001-mRNA-1	TMUE_s0302000300	D918_01757	TTRE_0000270501-mRNA-1	SRAE_2000207300.1;SRAE_2000254300.1	SSTP_0000096500.1;SSTP_0000168300.1	nDi.2.2.2.t07823;nDi.2.2.2.t09069	HPBE_0001291101-mRNA-1;HPBE_0001291301-mRNA-1;HPBE_0001935501-mRNA-1;HPBE_0002432801-mRNA-1	NBR_0000577401-mRNA-1;NBR_0001528901-mRNA-1
	4.1.2.27	ANCCEY_06065	ANCDUO_22934	-	ALUE_0000317601-mRNA-1;ALUE_0001700901-mRNA-1	ASU_06387;ASU_12186	Bm11004	EFO26454.1;EFO28024.1	OVOC4938	WBA_0000474301-mRNA-1	TMUE_s0076002400	D918_04486	TTRE_0000790301-mRNA-1	SRAE_1000151500.1;SRAE_X000188000.1	SSTP_0000856500.1;SSTP_0000926200.1	nDi.2.2.2.t02439	HPBE_0002028501-mRNA-1	NBR_0001616701-mRNA-1
	4.1.2.4	ANCCEY_09896	ANCDUO_09811	NECAME_06663	ALUE_0001510701-mRNA-1	ASU_02344	Bm3223a	-	OVOC11172;OVOC11174	WBA_0000044801-mRNA-1	TMUE_s0015004200;TMUE_s0020005600;TMUE_s0086003500	D918_02493;D918_08989	TTRE_0000550901-mRNA-1	SRAE_2000275300.1	SSTP_0000375100.1	nDi.2.2.2.t02794	HPBE_0001512601-mRNA-1	NBR_0002121901-mRNA-1;NBR_0002207501-mRNA-1
	4.1.3.4	ANCCEY_00388	ANCDUO_02168	NECAME_00685	-	ASU_09161	-	-	-	-	TMUE_s0092004000	D918_06127	-	SRAE_1000258900.1	SSTP_0001184600.1	-	HPBE_0002259401-mRNA-1	NBR_0000722101-mRNA-1
	4.1.99.12	ANCCEY_15049	-	-	-	-	-	-	-	-	-	-	-	-	-	-	-	-
	4.1.99.18	-	-	NECAME_03302	-	ASU_09299	-	-	-	-	TMUE_s0172000900	-	-	SRAE_1000179100.1	-	-	-	-
	4.2.1.1	-	-	-	-	-	Bm4831	EFO19537.1;EFO25163.2	OVOC2683;OVOC3061	WBA_0000647001-mRNA-1;WBA_0000761301-mRNA-1	-	-	-	-	-	-	-	-
	4.2.1.104	-	-	-	ALUE_0001841901-mRNA-1	ASU_09308	Bm10909	EFO23187.1	OVOC5387	WBA_0000824601-mRNA-1	TMUE_s0001013500	D918_03744	TTRE_0000648301-mRNA-1	SRAE_2000152500.1	SSTP_0000138800.1	nDi.2.2.2.t11199	-	-
	4.2.1.109	ANCCEY_00297	-	NECAME_00036	-	-	-	-	-	-	-	-	-	SRAE_1000099800.1	SSTP_0000991500.1	-	-	NBR_0000902101-mRNA-1
	4.2.1.11	ANCCEY_09060	ANCDUO_05530	NECAME_09088	ALUE_0001244101-mRNA-1;ALUE_0002120301-mRNA-1;ALUE_0002176701-mRNA-1;ALUE_0002347201-mRNA-1	ASU_05338;ASU_12744	Bm13965	EFO14366.1;EFO14606.1;EFO27563.1	OVOC10026;OVOC12387;OVOC9778	WBA_0001094501-mRNA-1	TMUE_s0102000900	D918_01967	TTRE_0000062501-mRNA-1	SRAE_1000136300.1	SSTP_0000911300.1	nDi.2.2.2.t05723	HPBE_0001927501-mRNA-1	NBR_0001176401-mRNA-1
	4.2.1.134	-	-	NECAME_00058	ALUE_0001114301-mRNA-1	ASU_08919	Bm5803	EFO26575.2	OVOC3104	-	-	D918_07682	TTRE_0000489701-mRNA-1	SRAE_1000169400.1	SSTP_0000072300.1	-	-	NBR_0000641301-mRNA-1
	4.2.1.17	ANCCEY_08710;ANCCEY_08711;ANCCEY_12965	ANCDUO_07662;ANCDUO_19242	NECAME_01330;NECAME_01655	ALUE_0000769801-mRNA-1;ALUE_0000812101-mRNA-1	ASU_00076	Bm2467;Bm5593	EFO18243.2	OVOC3501	WBA_0000733101-mRNA-1	TMUE_s0042003300	D918_01648;D918_09245	TTRE_0000070201-mRNA-1;TTRE_0000209601-mRNA-1	SRAE_1000137300.1;SRAE_2000047300.1	SSTP_0000912200.1	nDi.2.2.2.t08024	HPBE_0000145601-mRNA-1;HPBE_0000750801-mRNA-1	NBR_0001235301-mRNA-1;NBR_0002104301-mRNA-1
	4.2.1.2	-	-	-	-	-	Bm4644	EFO24875.2	OVOC7678	WBA_0000839601-mRNA-1;WBA_0001174801-mRNA-1	-	-	-	-	-	nDi.2.2.2.t06276;nDi.2.2.2.t07086	-	-
	4.2.1.22	ANCCEY_11804	-	-	-	ASU_14849	Bm4331	EFO24166.2	OVOC2975	-	TMUE_s0001001500	-	TTRE_0000285801-mRNA-1	-	-	nDi.2.2.2.t01561	-	-
	4.2.1.3	ANCCEY_06461;ANCCEY_15531	ANCDUO_20748;ANCDUO_22623;ANCDUO_27483	NECAME_05246;NECAME_05988;NECAME_08745;NECAME_08747	ALUE_0000275701-mRNA-1;ALUE_0000543901-mRNA-1	ASU_00707;ASU_04068	Bm11110;Bm4388	EJD76235.1	OVOC272	WBA_0000714301-mRNA-1	TMUE_s0079001200	D918_07354	TTRE_0000601001-mRNA-1	SRAE_1000287300.1;SRAE_2000249200.1	SSTP_0000172800.1;SSTP_0000549200.1	nDi.2.2.2.t02710	HPBE_0000636401-mRNA-1;HPBE_0001469701-mRNA-1;HPBE_0002268601-mRNA-1;HPBE_0002574801-mRNA-1	NBR_0000388501-mRNA-1;NBR_0000412901-mRNA-1;NBR_0000475401-mRNA-1;NBR_0000526501-mRNA-1;NBR_0000568401-mRNA-1
	4.2.1.33	ANCCEY_06461	-	NECAME_05988	ALUE_0000543901-mRNA-1	ASU_00707	Bm4388	-	-	WBA_0000714301-mRNA-1	-	D918_07354	-	SRAE_2000249200.1	SSTP_0000172800.1	-	-	-
	4.2.1.46	-	ANCDUO_02061	NECAME_01573	-	-	-	-	-	-	-	-	-	-	-	-	HPBE_0000631101-mRNA-1	NBR_0000669001-mRNA-1
	4.2.1.47	ANCCEY_08064	ANCDUO_04275	NECAME_06975	ALUE_0000908101-mRNA-1	ASU_12130	Bm2907b	EFO25933.1	OVOC4140	-	TMUE_s0028004200	D918_04601	TTRE_0000289901-mRNA-1	SRAE_2000377700.1	SSTP_0000777100.1	nDi.2.2.2.t06226	HPBE_0001959501-mRNA-1	NBR_0001067001-mRNA-1
	4.2.1.49	-	ANCDUO_06490	NECAME_10244	-	ASU_01286	-	-	-	-	-	-	-	SRAE_X000255500.1	SSTP_0001123200.1	-	-	NBR_0000659601-mRNA-1
	4.2.3.12	-	-	NECAME_00733	ALUE_0001162301-mRNA-1	ASU_14208	Bm1701	EFO25534.1	OVOC7349	WBA_0000462601-mRNA-1	-	D918_03394	-	SRAE_2000095700.1	SSTP_0000721500.1	nDi.2.2.2.t03881	HPBE_0000023501-mRNA-1	NBR_0001064701-mRNA-1
	4.2.3.5	ANCCEY_13089	-	-	-	-	-	-	-	-	-	-	-	-	-	-	-	-
	4.3.1.24	ANCCEY_14031;ANCCEY_14032	ANCDUO_11664;ANCDUO_12369	NECAME_12602	-	-	-	-	-	-	-	-	-	-	-	-	-	-
	4.3.1.3	ANCCEY_14031;ANCCEY_14032;ANCCEY_14841	ANCDUO_11664;ANCDUO_12369	NECAME_12602	ALUE_0000909801-mRNA-1	ASU_00621	-	-	-	-	-	-	-	SRAE_2000494700.1	SSTP_0000938400.1	-	HPBE_0001508201-mRNA-1	NBR_0001139501-mRNA-1
	4.3.2.2	ANCCEY_04003	ANCDUO_22615;ANCDUO_23890	NECAME_17016	ALUE_0001842801-mRNA-1	ASU_08736	Bm13967	EFO21086.1	OVOC11648	WBA_0000008401-mRNA-1	TMUE_s0014003000	D918_08199	TTRE_0000302801-mRNA-1	SRAE_1000080700.1	SSTP_0001162700.1	nDi.2.2.2.t07139	HPBE_0002091701-mRNA-1	NBR_0000918701-mRNA-1
	4.3.3.7	-	-	NECAME_17735	-	-	-	-	-	-	-	-	-	-	-	-	-	-
	4.4.1.1	ANCCEY_12674	-	-	ALUE_0000764701-mRNA-1	ASU_05690	Bm7629	EFO17954.1	OVOC11052	-	-	-	-	-	-	nDi.2.2.2.t03777	HPBE_0000089901-mRNA-1	-
	4.4.1.17	ANCCEY_10885	-	-	ALUE_0001615501-mRNA-1	ASU_10165	Bm5614	EFO19783.1	OVOC11557	WBA_0000620801-mRNA-1	TMUE_s0010002200	D918_03352	TTRE_0000103701-mRNA-1	SRAE_1000113600.1;SRAE_2000327000.1	SSTP_0000049100.1;SSTP_0000814000.1	nDi.2.2.2.t08101	HPBE_0000772201-mRNA-1	-
	4.4.1.5	ANCCEY_11526	ANCDUO_18418	NECAME_12146	ALUE_0000791501-mRNA-1	ASU_13360	Bm9083	EFO24920.1	OVOC11536	WBA_0000345701-mRNA-1	TMUE_s0428000200	D918_00610	TTRE_0000368301-mRNA-1	SRAE_2000239600.1	-	nDi.2.2.2.t09316	HPBE_0002392101-mRNA-1	NBR_0000157801-mRNA-1;NBR_0001841501-mRNA-1
	4.6.1.1	ANCCEY_07087;ANCCEY_07088	ANCDUO_01547;ANCDUO_09437;ANCDUO_12920;ANCDUO_14036	NECAME_00933;NECAME_02871;NECAME_13216	ALUE_0000710401-mRNA-1;ALUE_0001575101-mRNA-1	ASU_11493;ASU_14342	Bm3414;Bm5462	EFO17224.2;EFO23984.2;EJD75667.1	OVOC8088;OVOC9458	WBA_0000519701-mRNA-1;WBA_0000799201-mRNA-1;WBA_0000826101-mRNA-1	TMUE_s0061002600	D918_05530	TTRE_0000688401-mRNA-1	SRAE_2000185100.1;SRAE_2000208600.1;SRAE_2000353400.1	SSTP_0000095300.1;SSTP_0000117100.1;SSTP_0000225500.1	nDi.2.2.2.t07301	HPBE_0000651301-mRNA-1;HPBE_0001137701-mRNA-1;HPBE_0002119701-mRNA-1	NBR_0000577901-mRNA-1;NBR_0001835901-mRNA-1;NBR_0002024901-mRNA-1
	4.99.1.1	-	-	-	-	-	Bm1182;Bm4889	EFO25774.1;EJD75510.1	OVOC11860;OVOC759	WBA_0000510901-mRNA-1;WBA_0000812901-mRNA-1	-	-	-	SRAE_2000093400.1	SSTP_0001013500.1	nDi.2.2.2.t02194;nDi.2.2.2.t05525	-	-
	5.1.1.3	-	-	-	-	ASU_12293	-	EFO26749.2	-	-	-	-	-	-	-	-	-	-
	5.1.2.3	ANCCEY_08711	-	NECAME_01330	-	ASU_01153	Bm2467	-	-	-	TMUE_s0052001500	-	-	SRAE_2000047300.1	-	-	-	NBR_0002104301-mRNA-1
	5.1.3.13	ANCCEY_00439	ANCDUO_13281	-	-	-	-	-	-	-	-	-	-	-	SSTP_0001167800.1	-	HPBE_0001335301-mRNA-1	NBR_0000689401-mRNA-1
	5.1.3.2	ANCCEY_07290	ANCDUO_13289	NECAME_08604;NECAME_16090	ALUE_0000309901-mRNA-1;ALUE_0000324301-mRNA-1	ASU_01361;ASU_05491	Bm2807	EFO28354.1	OVOC702	WBA_0000468701-mRNA-1	TMUE_s0044001100	D918_09992	TTRE_0000176501-mRNA-1	SRAE_2000247900.1	SSTP_0000174100.1	nDi.2.2.2.t03254	HPBE_0001385601-mRNA-1	NBR_0000175401-mRNA-1;NBR_0001802801-mRNA-1
	5.1.99.1	ANCCEY_12494	ANCDUO_22429	NECAME_12051	ALUE_0001018901-mRNA-1;ALUE_0001131001-mRNA-1	ASU_03412;ASU_12864	-	-	-	-	TMUE_s0020006500	D918_01200	TTRE_0000717901-mRNA-1	SRAE_2000013200.1	SSTP_0000180400.1	-	HPBE_0000160001-mRNA-1	NBR_0001313901-mRNA-1
	5.2.1.2	-	-	-	-	-	-	-	-	-	-	-	-	SRAE_0000023100.1	-	-	-	-
	5.3.1.1	-	ANCDUO_20376	-	-	-	-	-	-	-	-	-	-	-	-	-	-	-
	5.3.1.16	-	-	-	-	-	-	-	-	WBA_0001046701-mRNA-1	-	-	-	-	-	-	-	-
	5.3.1.22	-	-	NECAME_12003	-	ASU_04017	Bm1981c	EFO21992.1	OVOC11227	-	-	-	-	-	-	nDi.2.2.2.t10245	HPBE_0000420301-mRNA-1	-
	5.3.1.23	ANCCEY_02007	-	-	-	-	-	-	-	-	TMUE_s0074002100	D918_00530	TTRE_0000501501-mRNA-1	SRAE_1000273900.1	SSTP_0001206700.1	-	-	NBR_0000789101-mRNA-1
	5.3.1.6	ANCCEY_08701	ANCDUO_08519;ANCDUO_21022	NECAME_15364	ALUE_0001199501-mRNA-1	ASU_13387	Bm1732b	EJD75542.1;EJD75543.1	OVOC402	WBA_0000465801-mRNA-1	TMUE_s0030003400	D918_01380	TTRE_0000435501-mRNA-1	SRAE_2000177900.1	SSTP_0000124200.1	nDi.2.2.2.t04493	HPBE_0002442501-mRNA-1	NBR_0000014001-mRNA-1;NBR_0000296301-mRNA-1
	5.3.1.8	-	-	-	-	-	-	-	-	WBA_0000159501-mRNA-1	-	-	-	-	-	-	-	-
	5.3.2.1	-	-	NECAME_08442	ALUE_0001238701-mRNA-1	ASU_00491	Bm6870a	EFO20331.1	OVOC1220	WBA_0000082601-mRNA-1	TMUE_s0137001700	-	TTRE_0000427601-mRNA-1	-	-	nDi.2.2.2.t09850	-	NBR_0000667601-mRNA-1
	5.3.3.2	ANCCEY_10725	ANCDUO_04779	NECAME_14010	ALUE_0001357701-mRNA-1	ASU_13838	Bm13665	EFO25096.1	OVOC9016	WBA_0000096101-mRNA-1	TMUE_s0012001300	D918_02917	TTRE_0000633101-mRNA-1;TTRE_0000967201-mRNA-1	SRAE_2000210700.1	SSTP_0000514000.1	nDi.2.2.2.t05950	HPBE_0001988401-mRNA-1	NBR_0000694801-mRNA-1
	5.3.3.8	ANCCEY_07340	-	NECAME_02144	-	ASU_11097	-	-	-	-	-	-	-	SRAE_2000096500.1	-	-	-	NBR_0000866301-mRNA-1
	5.4.2.11	-	-	-	-	-	-	-	-	-	TMUE_s0010013300	-	-	-	-	-	-	-
	5.4.2.2	-	ANCDUO_06273;ANCDUO_18013	-	-	-	Bm13746a;Bm6539	EFO25010.2;EFO26296.1;EJD76040.1;EJD76041.1	OVOC11014;OVOC7771	WBA_0000232101-mRNA-1;WBA_0000304001-mRNA-1	TMUE_s0005008400;TMUE_s0016002500;TMUE_s0034005400;TMUE_s0034005500;TMUE_s0058003900	D918_01525;D918_05458;D918_08893	TTRE_0000129001-mRNA-1;TTRE_0000382901-mRNA-1;TTRE_0000450801-mRNA-1	-	-	nDi.2.2.2.t03501;nDi.2.2.2.t08272	-	-
	5.4.2.3	-	-	-	-	ASU_04279	Bm13954j	EFO24559.2	OVOC4292	-	TMUE_s0083004900	-	-	SRAE_2000501300.1	-	-	-	-
	5.4.2.8	ANCCEY_11711	ANCDUO_24258	NECAME_00495	ALUE_0001081301-mRNA-1	ASU_13835	Bm14027b	EFO16787.1	OVOC4799	-	TMUE_s0023002200	D918_01449	TTRE_0000017401-mRNA-1	SRAE_2000084200.1;SRAE_2000508800.1	SSTP_0000248700.1;SSTP_0000954400.1	nDi.2.2.2.t01439	HPBE_0000051101-mRNA-1	NBR_0001055101-mRNA-1
	5.4.99.2	ANCCEY_08636	ANCDUO_04897	NECAME_02907	ALUE_0001063001-mRNA-1	ASU_12412	-	-	-	-	TMUE_s0063005000	D918_02843	TTRE_0000563101-mRNA-1	SRAE_1000222700.1;SRAE_2000202800.1	SSTP_0000999700.1	-	-	NBR_0000137101-mRNA-1
	5.5.1.4	ANCCEY_04220	ANCDUO_07566	NECAME_11946	ALUE_0000563901-mRNA-1	ASU_12832	-	-	-	-	-	-	-	SRAE_X000213900.1	SSTP_0000438100.1	-	HPBE_0000919201-mRNA-1	NBR_0001214301-mRNA-1
	6.1.1.1	ANCCEY_04956;ANCCEY_05741;ANCCEY_12711	ANCDUO_09370;ANCDUO_18384;ANCDUO_27496	NECAME_12225;NECAME_16052;NECAME_16192	ALUE_0000337301-mRNA-1;ALUE_0001133801-mRNA-1;ALUE_0001367301-mRNA-1	ASU_03051;ASU_06786;ASU_08303	Bm13961f;Bm4545;Bm7239	EFO17614.2;EFO23889.1;EFO24253.2	OVOC11631;OVOC4642;OVOC6455	WBA_0000352001-mRNA-1;WBA_0000551301-mRNA-1	TMUE_s0016003600;TMUE_s0070001300;TMUE_s0198000200	D918_05653;D918_07768;D918_08388;D918_08389	TTRE_0000273301-mRNA-1;TTRE_0000569901-mRNA-1;TTRE_0000593301-mRNA-1	SRAE_0000039900.1;SRAE_1000004300.1;SRAE_2000221100.1	SSTP_0000978500.1;SSTP_0001180000.1;SSTP_0001200800.1	nDi.2.2.2.t00891;nDi.2.2.2.t05702;nDi.2.2.2.t08588	HPBE_0000641401-mRNA-1;HPBE_0001184501-mRNA-1;HPBE_0002223601-mRNA-1	NBR_0000075801-mRNA-1;NBR_0000908101-mRNA-1;NBR_0001046701-mRNA-1;NBR_0001918801-mRNA-1
	6.1.1.10	ANCCEY_08727;ANCCEY_12711	ANCDUO_00820;ANCDUO_07292;ANCDUO_26984	NECAME_12225;NECAME_16774	ALUE_0000337301-mRNA-1;ALUE_0001753901-mRNA-1	ASU_01050;ASU_06786	Bm4545;Bm7240	EFO23888.2;EFO23889.1;EFO26242.2	OVOC11631;OVOC3179	WBA_0000179001-mRNA-1;WBA_0000352001-mRNA-1	TMUE_s0016003600;TMUE_s0051007000	D918_05653;D918_06188	TTRE_0000292901-mRNA-1;TTRE_0000569901-mRNA-1	SRAE_1000004300.1;SRAE_1000199700.1	SSTP_0001200800.1;SSTP_0001221300.1	nDi.2.2.2.t07837;nDi.2.2.2.t08588;nDi.2.2.2.t08589	HPBE_0001184501-mRNA-1;HPBE_0002585601-mRNA-1	NBR_0000908101-mRNA-1;NBR_0001845701-mRNA-1;NBR_0001869101-mRNA-1
	6.1.1.11	ANCCEY_09334;ANCCEY_11358	ANCDUO_06455;ANCDUO_06456;ANCDUO_09145;ANCDUO_15714	NECAME_02629;NECAME_05073	ALUE_0001289101-mRNA-1;ALUE_0001307801-mRNA-1	ASU_03700;ASU_03752	Bm13950;Bm2816	EFO21667.2;EFO27750.2	OVOC5077;OVOC8714;OVOC8719	WBA_0000734801-mRNA-1;WBA_0000797301-mRNA-1	TMUE_s0007000800;TMUE_s0083000800	D918_06647;D918_08142	TTRE_0000229401-mRNA-1;TTRE_0000465101-mRNA-1	SRAE_1000304600.1;SRAE_2000036600.1	SSTP_0000787100.1;SSTP_0001219100.1	nDi.2.2.2.t00096;nDi.2.2.2.t02304	HPBE_0000719301-mRNA-1;HPBE_0001499801-mRNA-1	NBR_0001188501-mRNA-1;NBR_0001633901-mRNA-1
	6.1.1.12	ANCCEY_13351	ANCDUO_00405;ANCDUO_18955	NECAME_15187;NECAME_19565	ALUE_0001048001-mRNA-1;ALUE_0001228401-mRNA-1	ASU_02825;ASU_09010	Bm13741;Bm15491a;Bm3260;Bm9058	EFO17462.2;EFO24182.2;EFO24183.2	OVOC6432;OVOC8700	WBA_0000296201-mRNA-1;WBA_0000572601-mRNA-1	TMUE_s0001025300;TMUE_s0019008400	D918_00761;D918_05818;D918_09622	TTRE_0000394101-mRNA-1;TTRE_0000413801-mRNA-1	SRAE_1000152300.1;SRAE_1000282100.1	SSTP_0000900000.1;SSTP_0000927100.1	nDi.2.2.2.t00078;nDi.2.2.2.t04154;nDi.2.2.2.t04155	HPBE_0001756301-mRNA-1	NBR_0000163201-mRNA-1;NBR_0001566501-mRNA-1;NBR_0002126701-mRNA-1
	6.1.1.13	-	ANCDUO_00627;ANCDUO_02245;ANCDUO_23177	-	ALUE_0000061601-mRNA-1;ALUE_0000822101-mRNA-1	ASU_12293	-	EFO26749.2	-	-	-	-	-	-	-	-	-	NBR_0001056901-mRNA-1;NBR_0002028301-mRNA-1
	6.1.1.14	ANCCEY_02867	ANCDUO_08680;ANCDUO_18138;ANCDUO_18234;ANCDUO_18235;ANCDUO_23988;ANCDUO_26161;ANCDUO_26559	NECAME_00891	ALUE_0000774701-mRNA-1	ASU_05374	Bm5713b	EFO22603.1	OVOC8962	WBA_0000258601-mRNA-1	TMUE_s0107002100	D918_00549	TTRE_0000465901-mRNA-1	SRAE_2000243200.1	SSTP_0000197400.1	nDi.2.2.2.t07310	HPBE_0001210901-mRNA-1;HPBE_0002476901-mRNA-1;HPBE_0002570401-mRNA-1	NBR_0000594201-mRNA-1
	6.1.1.15	ANCCEY_07389;ANCCEY_08500	ANCDUO_15560;ANCDUO_19133;ANCDUO_24911	NECAME_01037;NECAME_14660	ALUE_0000385201-mRNA-1;ALUE_0000390801-mRNA-1;ALUE_0000483701-mRNA-1	ASU_00874;ASU_02478;ASU_06362	Bm11475;Bm5874;Bm5875;Bm6054	EJD74660.1;EJD74893.1;EJD75277.1	OVOC11365;OVOC1179;OVOC11842	WBA_0000104801-mRNA-1;WBA_0000257901-mRNA-1;WBA_0000342901-mRNA-1;WBA_0000372501-mRNA-1;WBA_0000393701-mRNA-1	TMUE_s0015003100;TMUE_s0015003200;TMUE_s0190000900	D918_02481;D918_03233;D918_08732	TTRE_0000482001-mRNA-1;TTRE_0000820201-mRNA-1	SRAE_0000006100.1;SRAE_2000261400.1	SSTP_0000654000.1;SSTP_0000773200.1	nDi.2.2.2.t04867;nDi.2.2.2.t07413;nDi.2.2.2.t07638	HPBE_0000559801-mRNA-1;HPBE_0002517701-mRNA-1	NBR_0001423901-mRNA-1;NBR_0001868001-mRNA-1
	6.1.1.16	ANCCEY_02088	ANCDUO_02067	NECAME_09221	ALUE_0000463601-mRNA-1;ALUE_0000463701-mRNA-1	ASU_01202;ASU_01203	Bm12638;Bm6337a	EJD73962.1;EJD73963.1	OVOC193	WBA_0000400801-mRNA-1;WBA_0000865601-mRNA-1	TMUE_s0060007200	D918_04696	TTRE_0000474501-mRNA-1	SRAE_0000033800.1	SSTP_0001174200.1	nDi.2.2.2.t09191;nDi.2.2.2.t10648	HPBE_0000870701-mRNA-1	NBR_0001322401-mRNA-1
	6.1.1.17	ANCCEY_04061;ANCCEY_04844;ANCCEY_05845	ANCDUO_03641;ANCDUO_08616;ANCDUO_16028;ANCDUO_23741	NECAME_02085;NECAME_03860;NECAME_06303	ALUE_0000379701-mRNA-1;ALUE_0000483701-mRNA-1;ALUE_0000865301-mRNA-1	ASU_06362;ASU_07475	Bm13817;Bm14742;Bm5875	EFO21048.2;EFO25182.2;EJD74660.1;EJD76157.1	OVOC11195;OVOC11365;OVOC2324	WBA_0000257901-mRNA-1;WBA_0000546001-mRNA-1	TMUE_s0015003100;TMUE_s0033004600;TMUE_s0103004000	D918_02480;D918_04415;D918_07644	TTRE_0000049201-mRNA-1	SRAE_2000190800.1;SRAE_2000359400.1	SSTP_0000230400.1;SSTP_0000374100.1;SSTP_0000627200.1	nDi.2.2.2.t01836;nDi.2.2.2.t06589;nDi.2.2.2.t07413	HPBE_0001750801-mRNA-1;HPBE_0002373601-mRNA-1;HPBE_0002469601-mRNA-1;HPBE_0002625401-mRNA-1	NBR_0000611701-mRNA-1;NBR_0001364401-mRNA-1;NBR_0001622901-mRNA-1;NBR_0002269301-mRNA-1
	6.1.1.18	ANCCEY_05845	ANCDUO_16028	NECAME_02085	ALUE_0000379701-mRNA-1	ASU_05788	Bm13816	EJD73912.1	OVOC9483	WBA_0000156401-mRNA-1	TMUE_s0103004000	D918_04415	TTRE_0000143501-mRNA-1	SRAE_1000223700.1	SSTP_0000627200.1	nDi.2.2.2.t05398	HPBE_0002373601-mRNA-1	NBR_0001622901-mRNA-1
	6.1.1.19	ANCCEY_10942;ANCCEY_11427	ANCDUO_03331;ANCDUO_05963;ANCDUO_18591	NECAME_03481;NECAME_08865	ALUE_0000053801-mRNA-1;ALUE_0001615801-mRNA-1;ALUE_0002066301-mRNA-1;ALUE_0002131801-mRNA-1;ALUE_0002174301-mRNA-1	ASU_04409;ASU_10248	Bm2473;Bm3629e	EFO26184.1;EFO27684.2	OVOC10793;OVOC9151	WBA_0000057501-mRNA-1;WBA_0000410501-mRNA-1	TMUE_s0129001300	D918_00398;D918_02985	TTRE_0000426701-mRNA-1;TTRE_0000691801-mRNA-1	SRAE_2000267900.2;SRAE_2000320900.1	SSTP_0000322900.1;SSTP_0000657200.1	nDi.2.2.2.t03800;nDi.2.2.2.t08851	HPBE_0000769501-mRNA-1;HPBE_0000769701-mRNA-1;HPBE_0001752101-mRNA-1;HPBE_0002194501-mRNA-1	NBR_0001892401-mRNA-1;NBR_0002009601-mRNA-1
	6.1.1.2	ANCCEY_03460;ANCCEY_11642	ANCDUO_07362;ANCDUO_11265;ANCDUO_24055	NECAME_06916;NECAME_10242	ALUE_0001373501-mRNA-1;ALUE_0001586901-mRNA-1	ASU_01464;ASU_08246	Bm2580;Bm7157	EJD74776.1;EJD75990.1	OVOC6356;OVOC8625	WBA_0000002801-mRNA-1;WBA_0000252601-mRNA-1	TMUE_s0025002600;TMUE_s0268000400	D918_05897;D918_08602	TTRE_0000416201-mRNA-1;TTRE_0000457401-mRNA-1	SRAE_1000018400.1;SRAE_1000336400.1	SSTP_0000603200.1;SSTP_0001261600.1	nDi.2.2.2.t00008;nDi.2.2.2.t08827	HPBE_0000109001-mRNA-1;HPBE_0001124801-mRNA-1;HPBE_0002408101-mRNA-1	NBR_0001812301-mRNA-1;NBR_0001890201-mRNA-1
	6.1.1.20	ANCCEY_03581;ANCCEY_03855;ANCCEY_06148;ANCCEY_11583;ANCCEY_15565	ANCDUO_02127;ANCDUO_11991;ANCDUO_19768;ANCDUO_19811;ANCDUO_20644;ANCDUO_23171;ANCDUO_24175	NECAME_01233;NECAME_04406;NECAME_10428	ALUE_0000103201-mRNA-1;ALUE_0000822901-mRNA-1;ALUE_0001140501-mRNA-1;ALUE_0001210501-mRNA-1;ALUE_0001411801-mRNA-1	ASU_01457;ASU_03012;ASU_08449;ASU_14231	Bm10312;Bm10788;Bm13948;Bm13983e;Bm13984c	EFO22258.1;EFO26947.1;EFO28194.2;EJD74980.1	OVOC11114;OVOC2562;OVOC7102;OVOC8671	WBA_0000243001-mRNA-1;WBA_0000332201-mRNA-1;WBA_0000386701-mRNA-1;WBA_0000518101-mRNA-1	TMUE_s0002004800;TMUE_s0014001700;TMUE_s0030008800;TMUE_s0051005000	D918_01326;D918_06162;D918_09060;D918_10026	TTRE_0000058801-mRNA-1;TTRE_0000195401-mRNA-1;TTRE_0000305301-mRNA-1;TTRE_0000644101-mRNA-1	SRAE_0000017800.1;SRAE_1000279500.1;SRAE_2000416200.1	SSTP_0000213200.1;SSTP_0000555100.1;SSTP_0000734350.1	nDi.2.2.2.t00055;nDi.2.2.2.t03380;nDi.2.2.2.t03978;nDi.2.2.2.t04807	HPBE_0000786101-mRNA-1;HPBE_0000859701-mRNA-1;HPBE_0002243501-mRNA-1;HPBE_0002421101-mRNA-1	NBR_0001062201-mRNA-1;NBR_0001467301-mRNA-1;NBR_0002179001-mRNA-1
	6.1.1.21	ANCCEY_12723;ANCCEY_15477	ANCDUO_09186;ANCDUO_19068;ANCDUO_25680	NECAME_03562	ALUE_0000277801-mRNA-1	ASU_06673	Bm13923	EFO23346.1;EJD74764.1	OVOC11137	WBA_0000127401-mRNA-1	TMUE_s0191000900;TMUE_s0191001000	D918_01219;D918_05156	TTRE_0000783401-mRNA-1	SRAE_1000205000.1	SSTP_0000337100.1	nDi.2.2.2.t07676	HPBE_0000041001-mRNA-1	NBR_0001292201-mRNA-1;NBR_0002206401-mRNA-1
	6.1.1.22	ANCCEY_09935	ANCDUO_13732	NECAME_06000;NECAME_16854	ALUE_0000883001-mRNA-1;ALUE_0001678701-mRNA-1	ASU_09572	Bm3517a;Bm6985;Bm7700b;Bm8171;Bm8180;Bm9833;Bm9990a	EFO19733.1;EFO20188.1	OVOC6597;OVOC6599;OVOC9040	WBA_0000063801-mRNA-1;WBA_0000215801-mRNA-1	TMUE_s0185001400;TMUE_s0194000400;TMUE_s0194000500	D918_00761;D918_01229;D918_05818;D918_05819	TTRE_0000013401-mRNA-1;TTRE_0000478601-mRNA-1	SRAE_2000052200.1;SRAE_2000149600.1	SSTP_0000150200.1;SSTP_0000461100.1	nDi.2.2.2.t06724;nDi.2.2.2.t08685;nDi.2.2.2.t09822	HPBE_0001481601-mRNA-1;HPBE_0002206701-mRNA-1	NBR_0001515701-mRNA-1;NBR_0001589501-mRNA-1;NBR_0002063601-mRNA-1
	6.1.1.3	ANCCEY_10155;ANCCEY_10320;ANCCEY_12923;ANCCEY_15011	ANCDUO_00930;ANCDUO_07419;ANCDUO_14858;ANCDUO_18271;ANCDUO_20791	NECAME_01128;NECAME_01129;NECAME_06002	ALUE_0001633301-mRNA-1;ALUE_0002260301-mRNA-1	ASU_13994;ASU_14090	Bm13878	EFO22830.1	OVOC2471	WBA_0000182901-mRNA-1	TMUE_s0294000400	D918_08732	TTRE_0000046401-mRNA-1	SRAE_2000400200.1	SSTP_0000088600.1	nDi.2.2.2.t03419;nDi.2.2.2.t07805	HPBE_0001324701-mRNA-1	NBR_0000282701-mRNA-1;NBR_0000501601-mRNA-1;NBR_0002154001-mRNA-1;NBR_0002164401-mRNA-1
	6.1.1.4	ANCCEY_09833;ANCCEY_14037	ANCDUO_08542;ANCDUO_11709;ANCDUO_12845;ANCDUO_13867;ANCDUO_25109	NECAME_00844	ALUE_0000401801-mRNA-1;ALUE_0000498601-mRNA-1	ASU_05219;ASU_08754;ASU_10092	Bm5408;Bm7489	EFO21270.2;EFO21576.2;EJD76325.1;EJD76357.1	OVOC1573;OVOC8035	WBA_0000157001-mRNA-1;WBA_0000265301-mRNA-1	TMUE_s0029005500;TMUE_s0124001400	D918_03617;D918_04181;D918_05195;D918_05199;D918_07292;D918_08157	TTRE_0000200601-mRNA-1;TTRE_0000847801-mRNA-1;TTRE_0000915101-mRNA-1	SRAE_2000076200.1;SRAE_2000293800.1	SSTP_0000753600.1;SSTP_0000803500.1	nDi.2.2.2.t05509;nDi.2.2.2.t05669	HPBE_0001746701-mRNA-1;HPBE_0001746801-mRNA-1;HPBE_0002195901-mRNA-1;HPBE_0002481501-mRNA-1	NBR_0000074601-mRNA-1;NBR_0000083501-mRNA-1;NBR_0000345401-mRNA-1;NBR_0001872701-mRNA-1
	6.1.1.5	ANCCEY_07057;ANCCEY_11112;ANCCEY_15134	ANCDUO_01345;ANCDUO_10383	NECAME_07680;NECAME_11931	ALUE_0000681201-mRNA-1;ALUE_0001389901-mRNA-1	ASU_00533;ASU_06287	Bm13726	EFO27534.1;EJD76378.1	OVOC459;OVOC6300;OVOC820	WBA_0000124501-mRNA-1;WBA_0000250701-mRNA-1	TMUE_s0044005200;TMUE_s0083002700	D918_04181;D918_08157	TTRE_0000228101-mRNA-1;TTRE_0000625901-mRNA-1	SRAE_2000140500.1;SRAE_2000185700.1	SSTP_0000116500.1;SSTP_0000394900.1	nDi.2.2.2.t01988;nDi.2.2.2.t02246;nDi.2.2.2.t06695	HPBE_0000687901-mRNA-1;HPBE_0001807901-mRNA-1	NBR_0000127701-mRNA-1
	6.1.1.6	ANCCEY_07815;ANCCEY_15087	ANCDUO_16790	NECAME_11885	ALUE_0000645401-mRNA-1	ASU_10664	Bm13920d	EFO25270.2	OVOC2569	WBA_0000604501-mRNA-1	TMUE_s0037003300	-	TTRE_0000233201-mRNA-1	SRAE_2000395500.1	SSTP_0000084000.1	nDi.2.2.2.t04880	HPBE_0001525501-mRNA-1	NBR_0000307401-mRNA-1;NBR_0000407501-mRNA-1;NBR_0000416901-mRNA-1
	6.1.1.7	ANCCEY_04503;ANCCEY_09991	ANCDUO_09533;ANCDUO_11081;ANCDUO_17345;ANCDUO_23746;ANCDUO_24027;ANCDUO_25895;ANCDUO_26463	NECAME_00719;NECAME_10420	ALUE_0000390001-mRNA-1;ALUE_0001831201-mRNA-1	ASU_02485;ASU_10531	Bm13678h;Bm9427j	EFO19940.2;EFO26359.1	OVOC10390;OVOC1585	WBA_0000255801-mRNA-1;WBA_0000489401-mRNA-1;WBA_0000540401-mRNA-1	TMUE_s0019010000;TMUE_s0044001500	D918_01036;D918_04846	TTRE_0000602301-mRNA-1;TTRE_0000642101-mRNA-1	SRAE_1000033800.1;SRAE_2000259900.1	SSTP_0000652400.1;SSTP_0000944800.1	nDi.2.2.2.t05315;nDi.2.2.2.t05385	HPBE_0000662601-mRNA-1	NBR_0001414001-mRNA-1;NBR_0001587301-mRNA-1;NBR_0001763101-mRNA-1
	6.1.1.9	ANCCEY_02228;ANCCEY_02230;ANCCEY_05536;ANCCEY_15241	ANCDUO_04992;ANCDUO_06892;ANCDUO_08798	NECAME_10498;NECAME_18683	ALUE_0001038001-mRNA-1;ALUE_0002084501-mRNA-1	ASU_00077;ASU_01691	Bm7171b;Bm7405	EFO28193.2;EJD75424.1	OVOC3000;OVOC7103	WBA_0000518001-mRNA-1;WBA_0000703701-mRNA-1	TMUE_s0014014100;TMUE_s0134002300	D918_03617;D918_08157	TTRE_0000029701-mRNA-1;TTRE_0000258501-mRNA-1	SRAE_1000027000.1;SRAE_1000149300.1	SSTP_0000296300.1;SSTP_0000924200.1	nDi.2.2.2.t01537;nDi.2.2.2.t03380	HPBE_0001317401-mRNA-1;HPBE_0001345101-mRNA-1	NBR_0000144901-mRNA-1;NBR_0000671801-mRNA-1
	6.2.1.1	ANCCEY_10935	ANCDUO_06689	NECAME_03476	ALUE_0000694301-mRNA-1;ALUE_0000694401-mRNA-1	ASU_12174;ASU_12175	Bm2623e	EJD74995.1	OVOC7657	WBA_0000695401-mRNA-1	TMUE_s0026003400	D918_07391;D918_07392	TTRE_0000871401-mRNA-1	SRAE_2000037500.1	SSTP_0001003800.1	nDi.2.2.2.t05209	HPBE_0002684801-mRNA-1	NBR_0001814801-mRNA-1;NBR_0001931101-mRNA-1;NBR_0002026101-mRNA-1
	6.2.1.3	ANCCEY_05969;ANCCEY_09152;ANCCEY_09211;ANCCEY_13391	ANCDUO_00297;ANCDUO_03051;ANCDUO_04215;ANCDUO_06422;ANCDUO_07095;ANCDUO_07556	NECAME_00542;NECAME_03037;NECAME_03116;NECAME_09079;NECAME_12558	ALUE_0000491101-mRNA-1;ALUE_0000491201-mRNA-1;ALUE_0000502101-mRNA-1;ALUE_0000514901-mRNA-1;ALUE_0000664201-mRNA-1;ALUE_0001060701-mRNA-1;ALUE_0001112201-mRNA-1;ALUE_0001471501-mRNA-1;ALUE_0001869501-mRNA-1;ALUE_0002096901-mRNA-1;ALUE_0002150701-mRNA-1	ASU_00796;ASU_02513;ASU_02514;ASU_04033;ASU_04737;ASU_05445;ASU_10219;ASU_11482;ASU_13879;ASU_14726	Bm13820b;Bm5270;Bm5672	EJD74022.1	OVOC6162;OVOC7690	WBA_0000968801-mRNA-1	TMUE_s0001024300;TMUE_s0005016900;TMUE_s0012008800	D918_03058;D918_09632;D918_09807	TTRE_0000299801-mRNA-1;TTRE_0000577201-mRNA-1;TTRE_0000778201-mRNA-1	SRAE_1000211200.1;SRAE_1000242200.1;SRAE_1000353000.1;SRAE_1000353100.2;SRAE_1000353200.1;SRAE_2000208900.1;SRAE_2000248000.1;SRAE_X000113100.1;SRAE_X000163600.1	SSTP_0000174000.1;SSTP_0000285300.1;SSTP_0000339500.1;SSTP_0000546400.1;SSTP_0000546500.1;SSTP_0000784300.1;SSTP_0001063000.1;SSTP_0001251400.1	nDi.2.2.2.t07319;nDi.2.2.2.t09206	HPBE_0000405501-mRNA-1;HPBE_0000982401-mRNA-1;HPBE_0001687001-mRNA-1;HPBE_0002005401-mRNA-1	NBR_0000031801-mRNA-1;NBR_0000846401-mRNA-1;NBR_0000880601-mRNA-1;NBR_0000914501-mRNA-1;NBR_0002028301-mRNA-1;NBR_0002131701-mRNA-1;NBR_0002179601-mRNA-1
	6.2.1.5	ANCCEY_00378	ANCDUO_05706	NECAME_03179;NECAME_06144	ALUE_0001156001-mRNA-1;ALUE_0001402801-mRNA-1	ASU_00914;ASU_04551;ASU_05417	Bm13824a;Bm4177	EJD74626.1;EJD74815.1	OVOC1979;OVOC5451	WBA_0000629501-mRNA-1;WBA_0000649201-mRNA-1	TMUE_s0001023800;TMUE_s0012011600;TMUE_s0084003800	D918_03101;D918_06493;D918_07578;D918_09633	TTRE_0000170401-mRNA-1;TTRE_0000494601-mRNA-1;TTRE_0000577001-mRNA-1;TTRE_0000686001-mRNA-1	SRAE_0000019800.1;SRAE_1000028900.1;SRAE_2000264500.1	SSTP_0000448300.1;SSTP_0000736300.1;SSTP_0000971500.1	nDi.2.2.2.t01135;nDi.2.2.2.t08541	HPBE_0001191901-mRNA-1;HPBE_0001682301-mRNA-1	NBR_0000686901-mRNA-1;NBR_0001147401-mRNA-1;NBR_0001497401-mRNA-1
	6.3.2.17	ANCCEY_12986	ANCDUO_09017	NECAME_04803	-	ASU_03340	Bm3566	EFO23898.2	OVOC2981	WBA_0000321801-mRNA-1	TMUE_s0128003100	-	TTRE_0000385701-mRNA-1	SRAE_2000426300.1	SSTP_0000963100.1	nDi.2.2.2.t01556	HPBE_0000933101-mRNA-1	NBR_0001592401-mRNA-1;NBR_0001880701-mRNA-1
	6.3.2.2	ANCCEY_09480	ANCDUO_05947	NECAME_08369	ALUE_0001636801-mRNA-1	ASU_06833	Bm3889c	EFO21993.1	OVOC10401	WBA_0000913201-mRNA-1	TMUE_s0161001300	D918_01933	TTRE_0000535201-mRNA-1	SRAE_X000066700.1	SSTP_0001050900.1	nDi.2.2.2.t09027	HPBE_0001499201-mRNA-1	NBR_0001537701-mRNA-1
	6.3.2.3	ANCCEY_12673	ANCDUO_22485	NECAME_15500	ALUE_0000898501-mRNA-1	ASU_12312	Bm5145	EFO21448.1	OVOC11056	WBA_0000116701-mRNA-1	TMUE_s0011004200	D918_05495;D918_05497	TTRE_0000253301-mRNA-1	SRAE_0000020800.1;SRAE_2000434200.1	SSTP_0000737400.1;SSTP_0001014600.1	nDi.2.2.2.t03781	HPBE_0001550101-mRNA-1	NBR_0001815401-mRNA-1
	6.3.2.4	-	-	-	-	-	-	-	-	-	-	-	-	-	-	nDi.2.2.2.t10357	-	-
	6.3.2.6	ANCCEY_15047	ANCDUO_08025;ANCDUO_08026;ANCDUO_15838	NECAME_06175	ALUE_0000700101-mRNA-1	ASU_03471	-	-	-	-	TMUE_s0034007100	D918_01514	TTRE_0000586601-mRNA-1	-	-	-	HPBE_0002616401-mRNA-1	NBR_0001652101-mRNA-1;NBR_0001886701-mRNA-1
	6.3.2.8	-	-	-	-	-	-	-	OVOC12386	-	-	-	-	-	-	-	-	-
	6.3.2.9	ANCCEY_15275	-	-	-	-	-	-	-	-	-	-	-	-	-	nDi.2.2.2.t09398	-	-
	6.3.3.1	ANCCEY_03663	ANCDUO_15434	NECAME_16045	ALUE_0001964001-mRNA-1	ASU_02582	-	-	OVOC1142;OVOC12839	-	TMUE_s0023009200;TMUE_s0023009400	D918_01995	TTRE_0000512201-mRNA-1	-	-	-	HPBE_0000149201-mRNA-1;HPBE_0000646101-mRNA-1	NBR_0000186801-mRNA-1;NBR_0000290601-mRNA-1;NBR_0000374101-mRNA-1
	6.3.3.2	-	-	-	ALUE_0000675101-mRNA-1	ASU_11051	-	-	-	-	TMUE_s0087002200	D918_00089	TTRE_0000558301-mRNA-1	-	-	-	HPBE_0002058301-mRNA-1	-
	6.3.4.13	ANCCEY_03663;ANCCEY_15521	ANCDUO_14827;ANCDUO_15434	NECAME_16045	ALUE_0000886801-mRNA-1	ASU_02582	-	-	-	-	TMUE_s0023009200;TMUE_s0023009400	-	TTRE_0000512201-mRNA-1	-	-	-	HPBE_0000646101-mRNA-1	NBR_0000186801-mRNA-1;NBR_0000207901-mRNA-1;NBR_0000212101-mRNA-1
	6.3.4.14	ANCCEY_02808	-	NECAME_10862	ALUE_0000453201-mRNA-1	ASU_07440	Bm6243	EFO24572.2	OVOC5145	-	TMUE_s0006001300	D918_00370	TTRE_0000131501-mRNA-1	SRAE_2000096400.1;SRAE_X000079300.1	SSTP_0001096000.2	nDi.2.2.2.t02354	HPBE_0001082601-mRNA-1	NBR_0000570001-mRNA-1
	6.3.4.21	ANCCEY_11537	-	-	ALUE_0000465201-mRNA-1	ASU_01215	-	-	-	-	TMUE_s0009014900	D918_08086	TTRE_0000092101-mRNA-1	SRAE_2000087500.2;SRAE_X000177500.1	SSTP_0000437800.1;SSTP_0001071900.1	-	HPBE_0002253701-mRNA-1	NBR_0000213301-mRNA-1;NBR_0001837601-mRNA-1
	6.3.4.3	-	ANCDUO_13532;ANCDUO_14913;ANCDUO_19574;ANCDUO_20350;ANCDUO_23361;ANCDUO_23362;ANCDUO_25196	-	-	-	-	-	-	-	-	D918_07084	-	SRAE_2000286700.1	SSTP_0000758900.1	-	HPBE_0002269301-mRNA-1;HPBE_0002343101-mRNA-1	NBR_0001400001-mRNA-1
	6.3.4.4	ANCCEY_00958;ANCCEY_15097;ANCCEY_15120	ANCDUO_03770	NECAME_12362	ALUE_0001367201-mRNA-1	ASU_11388	Bm13838	EFO27081.1	OVOC7126	WBA_0000019101-mRNA-1	TMUE_s0210000600	D918_08727	TTRE_0000046801-mRNA-1;TTRE_0000106401-mRNA-1	SRAE_1000072000.1	SSTP_0000828900.1;SSTP_0001193900.1	nDi.2.2.2.t00767	HPBE_0001548401-mRNA-1;HPBE_0002239801-mRNA-1	NBR_0001661401-mRNA-1
	6.3.5.2	ANCCEY_14683;ANCCEY_14925;ANCCEY_14983;ANCCEY_15330	ANCDUO_07964	NECAME_12369	ALUE_0001154201-mRNA-1;ALUE_0001895601-mRNA-1	ASU_11498	Bm12523;Bm5131b	EFO28280.2;EJD75957.1;EJD75958.1	OVOC10745	WBA_0000626301-mRNA-1	TMUE_s0220000600	D918_06585;D918_06586	TTRE_0000186101-mRNA-1	SRAE_1000080500.1	SSTP_0001162500.1	nDi.2.2.2.t00278	-	NBR_0000796701-mRNA-1
	6.3.5.3	ANCCEY_07988;ANCCEY_07990;ANCCEY_07991	ANCDUO_04031;ANCDUO_16299;ANCDUO_16353;ANCDUO_19040;ANCDUO_20269;ANCDUO_21525;ANCDUO_23800	NECAME_10009;NECAME_10012	ALUE_0000506501-mRNA-1;ALUE_0001025701-mRNA-1	ASU_08831	-	-	-	-	TMUE_s0137002900	D918_02987	TTRE_0000426901-mRNA-1	-	-	-	HPBE_0000074301-mRNA-1	NBR_0000097201-mRNA-1;NBR_0000245301-mRNA-1;NBR_0001084001-mRNA-1;NBR_0001830201-mRNA-1
	6.3.5.5	ANCCEY_08287;ANCCEY_15445	ANCDUO_12449;ANCDUO_18216;ANCDUO_20290	NECAME_08218	ALUE_0000315101-mRNA-1	ASU_09853	-	-	-	-	TMUE_s0006012100	D918_00294	TTRE_0000773201-mRNA-1	SRAE_1000334900.1	SSTP_0000601700.3	nDi.2.2.2.t10922	HPBE_0000909101-mRNA-1	NBR_0000968801-mRNA-1
	6.4.1.2	ANCCEY_02808;ANCCEY_11735;ANCCEY_15046;ANCCEY_15285;ANCCEY_15421	ANCDUO_00805;ANCDUO_00806;ANCDUO_02548;ANCDUO_18371;ANCDUO_23252	NECAME_04313;NECAME_06838;NECAME_10860;NECAME_10862	ALUE_0000453201-mRNA-1;ALUE_0000902801-mRNA-1	ASU_07440	Bm6243	EFO24572.2	OVOC5145	WBA_0000515901-mRNA-1;WBA_0001260501-mRNA-1	TMUE_s0006001300	D918_00370	TTRE_0000131501-mRNA-1	SRAE_1000334900.1;SRAE_2000096400.1;SRAE_X000079300.1	SSTP_0001096000.2	nDi.2.2.2.t02354	HPBE_0001082601-mRNA-1	NBR_0000570001-mRNA-1;NBR_0001666901-mRNA-1
	6.4.1.3	ANCCEY_01249;ANCCEY_05442	ANCDUO_11289	NECAME_04910;NECAME_09069;NECAME_14465	ALUE_0001124501-mRNA-1;ALUE_0001840201-mRNA-1	ASU_02745;ASU_08215	-	-	-	-	TMUE_s0051007100;TMUE_s0071001600	D918_06187;D918_08498	TTRE_0000292801-mRNA-1;TTRE_0000613701-mRNA-1	SRAE_1000083500.2;SRAE_1000113500.1	SSTP_0000814100.1;SSTP_0001189600.1	-	HPBE_0001400301-mRNA-1;HPBE_0001901401-mRNA-1	NBR_0000562801-mRNA-1;NBR_0001981401-mRNA-1
	6.4.1.4	ANCCEY_01092	ANCDUO_11585	NECAME_09688	ALUE_0001141701-mRNA-1	ASU_07956	-	-	-	-	TMUE_s0177001400	D918_06012	TTRE_0000879501-mRNA-1	SRAE_2000047900.1	SSTP_0000975500.1	-	HPBE_0001530801-mRNA-1	NBR_0001938401-mRNA-1

## Sheet: Table S2
	Table S2.The 50 nematode chokepoint enzymes with hits to available human/mouse homolog structures on PDB. The 10 ECs that were used for screening are highlighted in bold.
			Conservation - Chokepoint in T. muris, A. ceylanicum and one other Clade III or IVa species (FILTER)	Final Prioritized (184 Targets, 50ECs, 128 Drugs)	Max. target:drug score of final prioritized
	Enzyme Commission #					CHEMBL					Known anthelmintics among CHEMBL drugs (from IHGC, 2019, Nature Genetics)
						ChEMBL hit(s) - Based on ACEY and TMUR gene annotations	Number of compounds (any)	Complete Compound List	Number of high-value compounds	High-value compounds
	ID	Description
	1.1.1.27	L-lactate dehydrogenase	Y	Y	0.63431	CHEMBL4940	111	CHEMBL752,CHEMBL15976,CHEMBL126519,CHEMBL127326,CHEMBL127327,CHEMBL127334,CHEMBL127645,CHEMBL210497,CHEMBL229299,CHEMBL310405,CHEMBL338262,CHEMBL338325,CHEMBL341463,CHEMBL435995,CHEMBL1232973,CHEMBL1688788,CHEMBL1688789,CHEMBL1688790,CHEMBL1688792,CHEMBL1688793,CHEMBL1688794,CHEMBL1688795,CHEMBL2058781,CHEMBL2058993,CHEMBL2058994,CHEMBL2382337,CHEMBL2382338,CHEMBL2382339,CHEMBL2382389,CHEMBL23823…	0	-	-
	1.1.1.37	malate dehydrogenase	Y	Y	0.73894	CHEMBL3444; CHEMBL3560; CHEMBL5917	174	CHEMBL2,CHEMBL104,CHEMBL439,CHEMBL457,CHEMBL472,CHEMBL585,CHEMBL593,CHEMBL686,CHEMBL704,CHEMBL744,CHEMBL806,CHEMBL1055,CHEMBL1071,CHEMBL1208,CHEMBL1239,CHEMBL1484,CHEMBL1534,CHEMBL12856,CHEMBL15976,CHEMBL51483,CHEMBL138027,CHEMBL138298,CHEMBL139078,CHEMBL139244,CHEMBL139402,CHEMBL141025,CHEMBL155672,CHEMBL155684,CHEMBL155958,CHEMBL156108,CHEMBL156384,CHEMBL156707,CHEMBL157580,CHEMBL157654,CHEMBL1…	8	CHEMBL104,CHEMBL472,CHEMBL593,CHEMBL686,CHEMBL1071,CHEMBL1239,CHEMBL1484; CHEMBL1239;	CHEMBL685:Mebendazole
	1.1.1.44	phosphogluconate dehydrogenase (NADP+-dependent, decarboxylating)	Y	Y	0.22752	CHEMBL1169597	6	CHEMBL114269,CHEMBL116018,CHEMBL324609,CHEMBL1160945,CHEMBL1173784,CHEMBL1173785	0	-	-
	1.16.3.1	ferroxidase	Y	Y	0	CHEMBL1293254	42371	CHEMBL4,CHEMBL38,CHEMBL44,CHEMBL52,CHEMBL58,CHEMBL65,CHEMBL83,CHEMBL96,CHEMBL99,CHEMBL103,CHEMBL104,CHEMBL107,CHEMBL114,CHEMBL123,CHEMBL125,CHEMBL134,CHEMBL140,CHEMBL156,CHEMBL163,CHEMBL178,CHEMBL181,CHEMBL184,CHEMBL411,CHEMBL441,CHEMBL489,CHEMBL496,CHEMBL498,CHEMBL503,CHEMBL526,CHEMBL547,CHEMBL565,CHEMBL585,CHEMBL672,CHEMBL700,CHEMBL705,CHEMBL711,CHEMBL738,CHEMBL806,CHEMBL833,CHEMBL834,CHEMBL844…	0	-	CHEMBL7303:Arecoline hydrobromide = Arecoline, CHEMBL496:Hexachlorophene = 2,2',3,3',5,5'-hexachloro-6,6'-dihydroxydiphenylmethaneCHEMBL443605:Hexylresorcinol = 4-hexyl-1,3-benzenediol, CHEMBL44:GenisteinCHEMBL416081:Furadan = Carbofuran, CHEMBL33845:Dichlorophen = Dichlorophene, CHEMBL290106:BithionolCHEMBL275040:Kainate = Kainic acid, CHEMBL1448:Niclosamide = Yomesan, CHEMBL1201038:Acrisorcin
	1.17.4.1	ribonucleoside-diphosphate reductase	Y	Y	0.29452	CHEMBL1954; CHEMBL3527; CHEMBL3739	30	CHEMBL82809,CHEMBL85181,CHEMBL85661,CHEMBL86188,CHEMBL86910,CHEMBL86963,CHEMBL87471,CHEMBL87996,CHEMBL313203,CHEMBL314693,CHEMBL315999,CHEMBL420050; CHEMBL223250; CHEMBL126984,CHEMBL436201,CHEMBL1790903,CHEMBL1790905,CHEMBL1790906,CHEMBL1790907,CHEMBL1790908,CHEMBL1790911,CHEMBL1790912,CHEMBL1790913,CHEMBL1790916,CHEMBL1790917,CHEMBL1790921,CHEMBL1790927,CHEMBL2369633,CHEMBL2369634,CHEMBL2369635	0	-	-
	1.2.1.3	aldehyde dehydrogenase (NAD+)	Y	Y	0.67796	CHEMBL1935	126	CHEMBL44,CHEMBL113,CHEMBL117,CHEMBL190,CHEMBL8145,CHEMBL75267,CHEMBL97542,CHEMBL109641,CHEMBL109649,CHEMBL109868,CHEMBL109925,CHEMBL110038,CHEMBL110472,CHEMBL110790,CHEMBL110796,CHEMBL111984,CHEMBL111989,CHEMBL112007,CHEMBL112070,CHEMBL112165,CHEMBL112217,CHEMBL112259,CHEMBL112286,CHEMBL112437,CHEMBL112696,CHEMBL112865,CHEMBL113058,CHEMBL113113,CHEMBL113123,CHEMBL113256,CHEMBL113445,CHEMBL113586,…	0	-	CHEMBL44:Genistein
	1.3.5.2	dihydroorotate dehydrogenase (quinone)	Y	Y	0.32005	CHEMBL1966	860	CHEMBL160,CHEMBL960,CHEMBL973,CHEMBL999,CHEMBL1450,CHEMBL13380,CHEMBL36047,CHEMBL36981,CHEMBL38242,CHEMBL38421,CHEMBL38434,CHEMBL38440,CHEMBL38476,CHEMBL38614,CHEMBL38620,CHEMBL38639,CHEMBL38669,CHEMBL38692,CHEMBL38820,CHEMBL38953,CHEMBL38978,CHEMBL38986,CHEMBL38997,CHEMBL39128,CHEMBL39151,CHEMBL39162,CHEMBL39167,CHEMBL39188,CHEMBL39191,CHEMBL39325,CHEMBL39396,CHEMBL39397,CHEMBL39448,CHEMBL39472,…	0	-	CHEMBL160:Cyclosporin A = Cyclosporine
	1.8.1.9	thioredoxin-disulfide reductase	Y	Y	0.15443	CHEMBL1927; CHEMBL2366473; CHEMBL6035	39480	CHEMBL405110,CHEMBL1089316,CHEMBL1200978,CHEMBL3397435; CHEMBL513,CHEMBL550495,CHEMBL2259638,CHEMBL2259677,CHEMBL2259678,CHEMBL2259679,CHEMBL2259680,CHEMBL2259681,CHEMBL2259682,CHEMBL2259683,CHEMBL2259684,CHEMBL2259685,CHEMBL2259686,CHEMBL2259687,CHEMBL2259688,CHEMBL2259912,CHEMBL2259918,CHEMBL2260136,CHEMBL2262885,CHEMBL2262886,CHEMBL2262887,CHEMBL2262888,CHEMBL2262889,CHEMBL2262890,CHEMBL226289…	0	-	CHEMBL976:Praziquantel, CHEMBL76:Chloroquine, CHEMBL7568:Mepacrine = Quinacrine, CHEMBL7303:Arecoline hydrobromide = Arecoline, CHEMBL50588:Emetine, CHEMBL44:Genistein, CHEMBL277775:Tetramisole, CHEMBL275040:Kainate = Kainic acid, CHEMBL265502:Suramin = Suramin hexasodium, CHEMBL16293:Naphthalene, CHEMBL1454:Levamisole, CHEMBL1448:Niclosamide = Yomesan, CHEMBL12089:Berberine = Berberine chloride,…
	2.1.1.13	methionine synthase	Y	Y	0.01364	CHEMBL2150844	19	CHEMBL2151066,CHEMBL2153703,CHEMBL2153704,CHEMBL2153705,CHEMBL2153706,CHEMBL2153707,CHEMBL2153708,CHEMBL2153709,CHEMBL2153710,CHEMBL2153711,CHEMBL2153712,CHEMBL2153713,CHEMBL2153714,CHEMBL2298008,CHEMBL2298009,CHEMBL2298010,CHEMBL2298011,CHEMBL2298012,CHEMBL2298013	0	-	-
	2.1.3.2	aspartate carbamoyltransferase	Y	Y	0.32407	CHEMBL3093	24	CHEMBL14249,CHEMBL29896,CHEMBL29908,CHEMBL29973,CHEMBL82202,CHEMBL100259,CHEMBL130266,CHEMBL141678,CHEMBL166542,CHEMBL166967,CHEMBL168878,CHEMBL170214,CHEMBL283470,CHEMBL288095,CHEMBL336296,CHEMBL336479,CHEMBL343069,CHEMBL352724,CHEMBL543846,CHEMBL605020,CHEMBL606077,CHEMBL608907,CHEMBL609499,CHEMBL1161506	0	-	-
	2.2.1.1	transketolase	Y	Y	1	CHEMBL4983	66	CHEMBL1547,CHEMBL251888,CHEMBL251889,CHEMBL252085,CHEMBL252086,CHEMBL252441,CHEMBL252637,CHEMBL252842,CHEMBL252843,CHEMBL252844,CHEMBL252845,CHEMBL253044,CHEMBL253045,CHEMBL255138,CHEMBL255339,CHEMBL255340,CHEMBL255345,CHEMBL255541,CHEMBL255542,CHEMBL255548,CHEMBL255550,CHEMBL255603,CHEMBL256177,CHEMBL256267,CHEMBL256454,CHEMBL256627,CHEMBL256803,CHEMBL256831,CHEMBL257085,CHEMBL257253,CHEMBL25725…	0	-	-
	2.3.1.51	1-acylglycerol-3-phosphate O-acyltransferase	Y	Y	0.18761	CHEMBL1163119	29	CHEMBL535,CHEMBL1336,CHEMBL124660,CHEMBL576982,CHEMBL603469,CHEMBL608533,CHEMBL1163565,CHEMBL1163566,CHEMBL1164180,CHEMBL1164181,CHEMBL1164265,CHEMBL1165499,CHEMBL1170139,CHEMBL1171523,CHEMBL1240703,CHEMBL1822054,CHEMBL2204495,CHEMBL2420551,CHEMBL2420555,CHEMBL2420556,CHEMBL2420560,CHEMBL2420562,CHEMBL2420564,CHEMBL2420565,CHEMBL2420570,CHEMBL2420572,CHEMBL2420573,CHEMBL2420585,CHEMBL2420587	0	-	-
	2.4.2.10	orotate phosphoribosyltransferase	Y	Y	0.33156	CHEMBL5216	17	CHEMBL214393,CHEMBL307679,CHEMBL463623,CHEMBL472783,CHEMBL473587,CHEMBL474163,CHEMBL474164,CHEMBL474165,CHEMBL512577,CHEMBL514137,CHEMBL514166,CHEMBL1164953,CHEMBL1164954,CHEMBL1765121,CHEMBL1765122,CHEMBL1765124,CHEMBL2178721	0	-	-
	2.4.2.8	hypoxanthine phosphoribosyltransferase	Y	Y	0.1562	CHEMBL2360; CHEMBL3243916	203	CHEMBL727,CHEMBL1424,CHEMBL1425,CHEMBL1426,CHEMBL1427,CHEMBL1467,CHEMBL13130,CHEMBL14471,CHEMBL14493,CHEMBL14609,CHEMBL15144,CHEMBL16374,CHEMBL19784,CHEMBL20283,CHEMBL82858,CHEMBL83185,CHEMBL83231,CHEMBL83242,CHEMBL85685,CHEMBL87526,CHEMBL88057,CHEMBL93006,CHEMBL118443,CHEMBL118611,CHEMBL119945,CHEMBL120157,CHEMBL120170,CHEMBL120353,CHEMBL120627,CHEMBL120682,CHEMBL120999,CHEMBL121008,CHEMBL121085…	0	-	-
	2.5.1.16	spermidine synthase	Y	Y	0.22057	CHEMBL2429; CHEMBL4232	20	CHEMBL178068,CHEMBL277041,CHEMBL330673,CHEMBL557606,CHEMBL603582,CHEMBL604816,CHEMBL605227,CHEMBL608868,CHEMBL3392188,CHEMBL3392192; CHEMBL330673,CHEMBL603582,CHEMBL604816,CHEMBL605227,CHEMBL608868,CHEMBL1078665,CHEMBL1081678,CHEMBL2021377,CHEMBL2021378,CHEMBL3392186	0	-	-
	2.5.1.29	geranylgeranyl diphosphate synthase	Y	Y	0.11448	CHEMBL4769	175	CHEMBL834,CHEMBL870,CHEMBL923,CHEMBL924,CHEMBL997,CHEMBL52251,CHEMBL52761,CHEMBL54004,CHEMBL55140,CHEMBL55214,CHEMBL55264,CHEMBL55358,CHEMBL55359,CHEMBL55557,CHEMBL56073,CHEMBL56254,CHEMBL56556,CHEMBL67986,CHEMBL68666,CHEMBL69330,CHEMBL70715,CHEMBL71017,CHEMBL71360,CHEMBL84909,CHEMBL86513,CHEMBL98110,CHEMBL191634,CHEMBL192017,CHEMBL192342,CHEMBL213343,CHEMBL213470,CHEMBL213490,CHEMBL218105,CHEMBL…	0	-	-
	2.5.1.58	protein farnesyltransferase	Y	Y	0.64971	CHEMBL2096987; CHEMBL272	259	CHEMBL25734,CHEMBL26149,CHEMBL26255,CHEMBL26314,CHEMBL26682,CHEMBL27181,CHEMBL27319,CHEMBL27486,CHEMBL27750,CHEMBL27843,CHEMBL28252,CHEMBL28490,CHEMBL28588,CHEMBL28659,CHEMBL28707,CHEMBL28770,CHEMBL28937,CHEMBL28970,CHEMBL29064,CHEMBL29645,CHEMBL41748,CHEMBL55423,CHEMBL62387,CHEMBL63366,CHEMBL63663,CHEMBL65257,CHEMBL67174,CHEMBL67663,CHEMBL114146,CHEMBL114739,CHEMBL114990,CHEMBL115502,CHEMBL12830…	0	-	-
	2.6.1.22	(S)-3-amino-2-methylpropionate transaminase	Y	Y	0.04209	CHEMBL2044	88	CHEMBL96,CHEMBL109,CHEMBL542,CHEMBL8260,CHEMBL13883,CHEMBL14173,CHEMBL14193,CHEMBL89598,CHEMBL112496,CHEMBL137992,CHEMBL138407,CHEMBL141917,CHEMBL161598,CHEMBL201083,CHEMBL201358,CHEMBL202132,CHEMBL202440,CHEMBL202519,CHEMBL202611,CHEMBL248094,CHEMBL274739,CHEMBL292594,CHEMBL307782,CHEMBL311337,CHEMBL312311,CHEMBL321931,CHEMBL336887,CHEMBL353363,CHEMBL378361,CHEMBL378577,CHEMBL391954,CHEMBL441343…	0	-	-
	2.6.1.42	branched-chain-amino-acid transaminase	Y	Y	0.42573	CHEMBL4678; CHEMBL4679	28	CHEMBL205903; CHEMBL205044,CHEMBL205220,CHEMBL205274,CHEMBL205475,CHEMBL205902,CHEMBL205903,CHEMBL207357,CHEMBL207583,CHEMBL207636,CHEMBL207686,CHEMBL377308,CHEMBL378801,CHEMBL379025,CHEMBL380652,CHEMBL382166,CHEMBL382232,CHEMBL427026,CHEMBL427030,CHEMBL437697,CHEMBL437702,CHEMBL1231666,CHEMBL1825195,CHEMBL1825196,CHEMBL1825197,CHEMBL1825198,CHEMBL1825199,CHEMBL1825200	0	-	-
	2.7.1.1	hexokinase	Y	Y	0.49614	CHEMBL3820	1243	CHEMBL10,CHEMBL413,CHEMBL7463,CHEMBL7724,CHEMBL7917,CHEMBL7939,CHEMBL13045,CHEMBL13485,CHEMBL17331,CHEMBL21156,CHEMBL23327,CHEMBL28324,CHEMBL35482,CHEMBL35820,CHEMBL36450,CHEMBL38380,CHEMBL47940,CHEMBL50894,CHEMBL53753,CHEMBL56543,CHEMBL64758,CHEMBL65063,CHEMBL71191,CHEMBL75680,CHEMBL76589,CHEMBL77456,CHEMBL80713,CHEMBL83980,CHEMBL86943,CHEMBL91730,CHEMBL92461,CHEMBL97771,CHEMBL98350,CHEMBL101683…	0	-	-
	2.7.1.105	6-phosphofructo-2-kinase	Y	Y	0.15523	CHEMBL3421525	37	CHEMBL3421643,CHEMBL3421731,CHEMBL3421732,CHEMBL3421733,CHEMBL3421734,CHEMBL3421735,CHEMBL3421736,CHEMBL3422651,CHEMBL3422652,CHEMBL3422653,CHEMBL3422654,CHEMBL3422655,CHEMBL3422656,CHEMBL3422657,CHEMBL3422658,CHEMBL3422659,CHEMBL3422660,CHEMBL3422661,CHEMBL3422662,CHEMBL3422663,CHEMBL3422664,CHEMBL3422665,CHEMBL3422666,CHEMBL3422667,CHEMBL3422668,CHEMBL3422669,CHEMBL3422670,CHEMBL3422671,CHEMBL3…	0	-	-
	2.7.1.33	pantothenate kinase	Y	Y	0.42023	CHEMBL3407328	37	CHEMBL1555019,CHEMBL1603189,CHEMBL3410240,CHEMBL3410241,CHEMBL3410242,CHEMBL3410243,CHEMBL3410244,CHEMBL3410245,CHEMBL3410246,CHEMBL3410247,CHEMBL3410248,CHEMBL3410249,CHEMBL3410250,CHEMBL3410251,CHEMBL3410252,CHEMBL3410253,CHEMBL3410254,CHEMBL3410255,CHEMBL3410256,CHEMBL3410257,CHEMBL3410393,CHEMBL3410394,CHEMBL3410395,CHEMBL3410396,CHEMBL3410397,CHEMBL3410398,CHEMBL3410399,CHEMBL3410400,CHEMBL3…	0	-	-
	2.7.1.33	pantothenate kinase	Y	Y	0.42023	CHEMBL3407328	37	CHEMBL1555019,CHEMBL1603189,CHEMBL3410240,CHEMBL3410241,CHEMBL3410242,CHEMBL3410243,CHEMBL3410244,CHEMBL3410245,CHEMBL3410246,CHEMBL3410247,CHEMBL3410248,CHEMBL3410249,CHEMBL3410250,CHEMBL3410251,CHEMBL3410252,CHEMBL3410253,CHEMBL3410254,CHEMBL3410255,CHEMBL3410256,CHEMBL3410257,CHEMBL3410393,CHEMBL3410394,CHEMBL3410395,CHEMBL3410396,CHEMBL3410397,CHEMBL3410398,CHEMBL3410399,CHEMBL3410400,CHEMBL3…	0	-	-
	2.7.1.40	pyruvate kinase	Y	Y	0.4499	CHEMBL1075126; CHEMBL1075189; CHEMBL5637	7079	CHEMBL1082454,CHEMBL1082455,CHEMBL1082456,CHEMBL1082457,CHEMBL1082796,CHEMBL1082797,CHEMBL1082798,CHEMBL1082815,CHEMBL1083136,CHEMBL1083137,CHEMBL1083165,CHEMBL1083166,CHEMBL1083475,CHEMBL1083728,CHEMBL1083882,CHEMBL1084029,CHEMBL1084057,CHEMBL1084058,CHEMBL1084625,CHEMBL1084899,CHEMBL1085147,CHEMBL1085215,CHEMBL1085340,CHEMBL1085410,CHEMBL1085411,CHEMBL1085412,CHEMBL1085413,CHEMBL1085586,CHEMBL1…	0	-	CHEMBL44:Genistein, CHEMBL28:Apigenin, CHEMBL1448:Niclosamide = Yomesan, CHEMBL1401:Nitazoxanide
	2.7.1.67	1-phosphatidylinositol 4-kinase	Y	Y	0.64539	CHEMBL3268	712	CHEMBL10,CHEMBL535,CHEMBL553,CHEMBL554,CHEMBL939,CHEMBL941,CHEMBL1336,CHEMBL1421,CHEMBL13868,CHEMBL13972,CHEMBL14014,CHEMBL14112,CHEMBL24828,CHEMBL30432,CHEMBL31965,CHEMBL63728,CHEMBL65884,CHEMBL66004,CHEMBL66292,CHEMBL67241,CHEMBL69757,CHEMBL91829,CHEMBL95207,CHEMBL95502,CHEMBL101253,CHEMBL101804,CHEMBL102936,CHEMBL103080,CHEMBL103098,CHEMBL103104,CHEMBL103115,CHEMBL103667,CHEMBL105442,CHEMBL119…	0	-	-
	2.7.2.3	phosphoglycerate kinase	Y	Y	0.33889	CHEMBL2096677	252	CHEMBL477,CHEMBL45891,CHEMBL68738,CHEMBL85343,CHEMBL85883,CHEMBL86533,CHEMBL87078,CHEMBL87319,CHEMBL87357,CHEMBL87468,CHEMBL87680,CHEMBL87788,CHEMBL88001,CHEMBL88020,CHEMBL147362,CHEMBL147415,CHEMBL148654,CHEMBL148705,CHEMBL148780,CHEMBL148792,CHEMBL148974,CHEMBL149058,CHEMBL149115,CHEMBL149129,CHEMBL149219,CHEMBL149259,CHEMBL149264,CHEMBL149333,CHEMBL149729,CHEMBL149734,CHEMBL149786,CHEMBL149943…	0	-	-
	2.7.7.4	sulfate adenylyltransferase	Y	Y	0.24084	CHEMBL1795120; CHEMBL1795122	9	CHEMBL123292,CHEMBL1221911,CHEMBL1802814,CHEMBL1802815,CHEMBL1802973,CHEMBL2303630; CHEMBL1802814,CHEMBL1802815,CHEMBL1802973	0	-	-
	3.1.2.6	hydroxyacylglutathione hydrolase	Y	Y	0.03499	CHEMBL2262	5	CHEMBL50249,CHEMBL168630,CHEMBL169316,CHEMBL353372,CHEMBL355031	0	-	-
	3.1.3.11	fructose-bisphosphatase	Y	Y	0.46747	CHEMBL2263; CHEMBL5360	135	CHEMBL752,CHEMBL7917,CHEMBL29197,CHEMBL31344,CHEMBL35820,CHEMBL63676,CHEMBL64950,CHEMBL65250,CHEMBL175296,CHEMBL178489,CHEMBL220175,CHEMBL239103,CHEMBL301018,CHEMBL304929,CHEMBL367881,CHEMBL483790,CHEMBL510166,CHEMBL541251,CHEMBL549321,CHEMBL549667,CHEMBL551839,CHEMBL552961,CHEMBL553698,CHEMBL554135,CHEMBL554603,CHEMBL555139,CHEMBL555878,CHEMBL555879,CHEMBL555896,CHEMBL559070,CHEMBL559270,CHEMBL5…	0	-	-
	3.1.3.25	inositol-phosphate phosphatase	Y	Y	0.14335	CHEMBL4505	39	CHEMBL871,CHEMBL32381,CHEMBL33976,CHEMBL34249,CHEMBL34298,CHEMBL34595,CHEMBL34819,CHEMBL34977,CHEMBL56494,CHEMBL56556,CHEMBL56834,CHEMBL57123,CHEMBL57445,CHEMBL57928,CHEMBL60627,CHEMBL142366,CHEMBL142384,CHEMBL143214,CHEMBL143906,CHEMBL145479,CHEMBL156571,CHEMBL157667,CHEMBL159230,CHEMBL286326,CHEMBL288331,CHEMBL291991,CHEMBL294439,CHEMBL347446,CHEMBL348519,CHEMBL350677,CHEMBL358502,CHEMBL416583,…	0	-	-
	3.1.3.5	5'-nucleotidase	Y	Y	0.24887	CHEMBL5957	41	CHEMBL752,CHEMBL60494,CHEMBL68253,CHEMBL290916,CHEMBL444041,CHEMBL1206406,CHEMBL1339340,CHEMBL1566888,CHEMBL1802094,CHEMBL1802095,CHEMBL1802096,CHEMBL1802097,CHEMBL1814391,CHEMBL1814392,CHEMBL1814393,CHEMBL1814394,CHEMBL1814395,CHEMBL1814396,CHEMBL1814397,CHEMBL1814398,CHEMBL1814399,CHEMBL1814400,CHEMBL2408560,CHEMBL2408697,CHEMBL2408698,CHEMBL2408699,CHEMBL2408700,CHEMBL2408701,CHEMBL2408702,CHE…	0	-	-
	3.1.3.5	5'-nucleotidase	Y	Y	0.24887	CHEMBL5957	41	CHEMBL752,CHEMBL60494,CHEMBL68253,CHEMBL290916,CHEMBL444041,CHEMBL1206406,CHEMBL1339340,CHEMBL1566888,CHEMBL1802094,CHEMBL1802095,CHEMBL1802096,CHEMBL1802097,CHEMBL1814391,CHEMBL1814392,CHEMBL1814393,CHEMBL1814394,CHEMBL1814395,CHEMBL1814396,CHEMBL1814397,CHEMBL1814398,CHEMBL1814399,CHEMBL1814400,CHEMBL2408560,CHEMBL2408697,CHEMBL2408698,CHEMBL2408699,CHEMBL2408700,CHEMBL2408701,CHEMBL2408702,CHE…	0	-	-
	3.1.3.5	5'-nucleotidase	Y	Y	0.24887	CHEMBL5957	41	CHEMBL752,CHEMBL60494,CHEMBL68253,CHEMBL290916,CHEMBL444041,CHEMBL1206406,CHEMBL1339340,CHEMBL1566888,CHEMBL1802094,CHEMBL1802095,CHEMBL1802096,CHEMBL1802097,CHEMBL1814391,CHEMBL1814392,CHEMBL1814393,CHEMBL1814394,CHEMBL1814395,CHEMBL1814396,CHEMBL1814397,CHEMBL1814398,CHEMBL1814399,CHEMBL1814400,CHEMBL2408560,CHEMBL2408697,CHEMBL2408698,CHEMBL2408699,CHEMBL2408700,CHEMBL2408701,CHEMBL2408702,CHE…	0	-	-
	3.1.4.17	3',5'-cyclic-nucleotide phosphodiesterase	Y	Y	0.9492	CHEMBL2095150; CHEMBL3382	487	CHEMBL63,CHEMBL189,CHEMBL190,CHEMBL192,CHEMBL779,CHEMBL799,CHEMBL932,CHEMBL1520,CHEMBL6318,CHEMBL6327,CHEMBL6410,CHEMBL6547,CHEMBL6596,CHEMBL6617,CHEMBL6718,CHEMBL6730,CHEMBL6744,CHEMBL8068,CHEMBL12383,CHEMBL12412,CHEMBL12599,CHEMBL12831,CHEMBL12856,CHEMBL18701,CHEMBL19224,CHEMBL20613,CHEMBL23990,CHEMBL24321,CHEMBL24323,CHEMBL24327,CHEMBL24328,CHEMBL24385,CHEMBL24495,CHEMBL24659,CHEMBL24715,CHEMB…	0	-	-
	3.1.4.17	3',5'-cyclic-nucleotide phosphodiesterase	Y	Y	0.9492	CHEMBL2095150; CHEMBL3382	487	CHEMBL63,CHEMBL189,CHEMBL190,CHEMBL192,CHEMBL779,CHEMBL799,CHEMBL932,CHEMBL1520,CHEMBL6318,CHEMBL6327,CHEMBL6410,CHEMBL6547,CHEMBL6596,CHEMBL6617,CHEMBL6718,CHEMBL6730,CHEMBL6744,CHEMBL8068,CHEMBL12383,CHEMBL12412,CHEMBL12599,CHEMBL12831,CHEMBL12856,CHEMBL18701,CHEMBL19224,CHEMBL20613,CHEMBL23990,CHEMBL24321,CHEMBL24323,CHEMBL24327,CHEMBL24328,CHEMBL24385,CHEMBL24495,CHEMBL24659,CHEMBL24715,CHEMB…	0	-	-
	3.1.4.17	3',5'-cyclic-nucleotide phosphodiesterase	Y	Y	0.9492	CHEMBL2095150; CHEMBL3382	487	CHEMBL63,CHEMBL189,CHEMBL190,CHEMBL192,CHEMBL779,CHEMBL799,CHEMBL932,CHEMBL1520,CHEMBL6318,CHEMBL6327,CHEMBL6410,CHEMBL6547,CHEMBL6596,CHEMBL6617,CHEMBL6718,CHEMBL6730,CHEMBL6744,CHEMBL8068,CHEMBL12383,CHEMBL12412,CHEMBL12599,CHEMBL12831,CHEMBL12856,CHEMBL18701,CHEMBL19224,CHEMBL20613,CHEMBL23990,CHEMBL24321,CHEMBL24323,CHEMBL24327,CHEMBL24328,CHEMBL24385,CHEMBL24495,CHEMBL24659,CHEMBL24715,CHEMB…	0	-	-
	3.2.1.14	chitinase	Y	Y	0.28868	CHEMBL1293197; CHEMBL1795119	46	CHEMBL20,CHEMBL47688,CHEMBL88611,CHEMBL197199,CHEMBL228792,CHEMBL1215473,CHEMBL1215474,CHEMBL1215544,CHEMBL1215545,CHEMBL1230997,CHEMBL1541768,CHEMBL2413400,CHEMBL2413401,CHEMBL2413402,CHEMBL2413403,CHEMBL2413404,CHEMBL2413405; CHEMBL12131,CHEMBL97945,CHEMBL237819,CHEMBL287542,CHEMBL391125,CHEMBL395873,CHEMBL482487,CHEMBL483713,CHEMBL484912,CHEMBL1801794,CHEMBL1801795,CHEMBL1801802,CHEMBL3297930,…	0	-	CHEMBL287542:Rafoxanide, CHEMBL12131:Closantel
	3.3.1.1	adenosylhomocysteinase	Y	Y	0.77081	CHEMBL2389; CHEMBL2664	310	CHEMBL1090,CHEMBL8275,CHEMBL8771,CHEMBL45537,CHEMBL45769,CHEMBL46348,CHEMBL49511,CHEMBL49737,CHEMBL49908,CHEMBL49917,CHEMBL50388,CHEMBL50600,CHEMBL113259,CHEMBL295729,CHEMBL296107,CHEMBL296880,CHEMBL297437,CHEMBL298115,CHEMBL299135,CHEMBL327105,CHEMBL415930,CHEMBL416457,CHEMBL609353,CHEMBL1794978,CHEMBL2051757,CHEMBL2051967,CHEMBL2051968,CHEMBL2051969,CHEMBL2368677,CHEMBL2368687,CHEMBL3349021,CHE…	0	-	-
	3.4.11.1	leucyl aminopeptidase	Y	Y	0.15936	CHEMBL1671610; CHEMBL3965	151	CHEMBL29292,CHEMBL1668623,CHEMBL1668624,CHEMBL1668625,CHEMBL1668626,CHEMBL1668627,CHEMBL1668628,CHEMBL1668629,CHEMBL1668630,CHEMBL1821974,CHEMBL1821975,CHEMBL1821976,CHEMBL1821977,CHEMBL1821978,CHEMBL1821979,CHEMBL1821980,CHEMBL1821981,CHEMBL1821982,CHEMBL1821983,CHEMBL1821984,CHEMBL2179972,CHEMBL2179973,CHEMBL2179974,CHEMBL2179975,CHEMBL2179976,CHEMBL2179977,CHEMBL2179978,CHEMBL2179979,CHEMBL217…	0	-	-
	3.5.1.2	glutaminase	Y	Y	0.19678	CHEMBL2146302	15525	CHEMBL23,CHEMBL28,CHEMBL42,CHEMBL44,CHEMBL52,CHEMBL53,CHEMBL58,CHEMBL59,CHEMBL64,CHEMBL72,CHEMBL94,CHEMBL101,CHEMBL112,CHEMBL140,CHEMBL145,CHEMBL151,CHEMBL153,CHEMBL163,CHEMBL164,CHEMBL169,CHEMBL174,CHEMBL411,CHEMBL425,CHEMBL434,CHEMBL459,CHEMBL473,CHEMBL493,CHEMBL515,CHEMBL527,CHEMBL535,CHEMBL537,CHEMBL588,CHEMBL594,CHEMBL597,CHEMBL599,CHEMBL617,CHEMBL654,CHEMBL680,CHEMBL686,CHEMBL704,CHEMBL714,…	0	-	CHEMBL847:Oxamniquine, CHEMBL83906:Iodoalphionic acid, CHEMBL44:Genistein, CHEMBL288114:Gallic acid, CHEMBL28:Apigenin, CHEMBL265502:Suramin = Suramin hexasodium, CHEMBL221137:Embelin = 2,5-dihydroxy-3-undecyl-1,4-benzoquinone = Embelic acid, CHEMBL22077:Hycanthone, CHEMBL1185568:Dithiazanine iodide = Dithiazanine
	3.5.4.4	adenosine deaminase	Y	Y	0.55363	CHEMBL2966	499	CHEMBL477,CHEMBL484,CHEMBL1090,CHEMBL1556,CHEMBL1568,CHEMBL1580,CHEMBL8771,CHEMBL9234,CHEMBL9381,CHEMBL9435,CHEMBL9436,CHEMBL9528,CHEMBL9700,CHEMBL17351,CHEMBL17822,CHEMBL17825,CHEMBL17870,CHEMBL17881,CHEMBL17889,CHEMBL17954,CHEMBL17978,CHEMBL18014,CHEMBL18078,CHEMBL18119,CHEMBL18131,CHEMBL18172,CHEMBL18188,CHEMBL18367,CHEMBL18433,CHEMBL18496,CHEMBL18586,CHEMBL18659,CHEMBL18823,CHEMBL18838,CHEMBL…	0	-	-
	3.5.4.5	cytidine deaminase	Y	Y	0.06417	CHEMBL2110; CHEMBL4502	78	CHEMBL803,CHEMBL66115,CHEMBL77547,CHEMBL95606,CHEMBL308139,CHEMBL308774,CHEMBL603590,CHEMBL604220,CHEMBL604221,CHEMBL604226,CHEMBL604436,CHEMBL604639,CHEMBL605678,CHEMBL605877,CHEMBL607779,CHEMBL608479,CHEMBL608655,CHEMBL608656,CHEMBL609349,CHEMBL610997,CHEMBL1399702,CHEMBL2311128,CHEMBL2311129,CHEMBL2367575,CHEMBL2367576,CHEMBL3142688,CHEMBL3143502,CHEMBL3143503,CHEMBL3143504,CHEMBL3143505,CHEMB…	0	-	-
	3.7.1.3	kynureninase	Y	Y	0.24224	CHEMBL5100	12	CHEMBL461,CHEMBL85072,CHEMBL88626,CHEMBL89851,CHEMBL120534,CHEMBL280572,CHEMBL315803,CHEMBL442576,CHEMBL447627,CHEMBL498415,CHEMBL498416,CHEMBL1215659	0	-	-
	4.1.2.27	sphinganine-1-phosphate aldolase	Y	Y	0.23953	CHEMBL3286061	22	CHEMBL314854,CHEMBL488336,CHEMBL497436,CHEMBL497437,CHEMBL497534,CHEMBL1852164,CHEMBL3290320,CHEMBL3290321,CHEMBL3290322,CHEMBL3290323,CHEMBL3290324,CHEMBL3290325,CHEMBL3290326,CHEMBL3290327,CHEMBL3290328,CHEMBL3290329,CHEMBL3290330,CHEMBL3290331,CHEMBL3290332,CHEMBL3290333,CHEMBL3290334,CHEMBL3290335	0	-	-
	4.2.1.11	phosphopyruvate hydratase	Y	Y	0.06539	CHEMBL3298	1	CHEMBL3335790	0	-	-
	5.1.3.2	UDP-glucose 4-epimerase	Y	Y	0.26055	CHEMBL5843	7	CHEMBL411,CHEMBL456,CHEMBL1289,CHEMBL51085,CHEMBL83747,CHEMBL220636,CHEMBL374772	0	-	-
	5.4.2.8	phosphomannomutase	Y	Y	0.36185	CHEMBL1741162	182	CHEMBL45152,CHEMBL51085,CHEMBL74497,CHEMBL77534,CHEMBL98386,CHEMBL297304,CHEMBL568739,CHEMBL608699,CHEMBL1306415,CHEMBL1310318,CHEMBL1314602,CHEMBL1321356,CHEMBL1321637,CHEMBL1322803,CHEMBL1325232,CHEMBL1325823,CHEMBL1328836,CHEMBL1329850,CHEMBL1333250,CHEMBL1334528,CHEMBL1334768,CHEMBL1336959,CHEMBL1338317,CHEMBL1339149,CHEMBL1347373,CHEMBL1352830,CHEMBL1354431,CHEMBL1369613,CHEMBL1371792,CHEMBL…	0	-	-
	6.1.1.1	tyrosine---tRNA ligase	Y	Y	0.45783	CHEMBL3179	35	CHEMBL51499,CHEMBL52779,CHEMBL52798,CHEMBL82579,CHEMBL84569,CHEMBL84867,CHEMBL85201,CHEMBL95286,CHEMBL95581,CHEMBL95616,CHEMBL97821,CHEMBL98181,CHEMBL98455,CHEMBL98622,CHEMBL99347,CHEMBL159436,CHEMBL159866,CHEMBL160001,CHEMBL161302,CHEMBL162552,CHEMBL162889,CHEMBL163022,CHEMBL163375,CHEMBL294199,CHEMBL298744,CHEMBL309467,CHEMBL310012,CHEMBL318019,CHEMBL318546,CHEMBL349213,CHEMBL351127,CHEMBL42183…	0	-	-
	6.1.1.17	glutamate---tRNA ligase	Y	Y	0.17827	CHEMBL3054	10	CHEMBL75863,CHEMBL76953,CHEMBL77203,CHEMBL608302,CHEMBL609187,CHEMBL609496,CHEMBL609498,CHEMBL610948,CHEMBL2114154,CHEMBL2115178	0	-	-
	6.1.1.19	arginine---tRNA ligase	Y	Y	0.05845	CHEMBL2824	2	CHEMBL434782,CHEMBL1160244	0	-	-
	6.1.1.20	phenylalanine---tRNA ligase	Y	Y	0.45048	CHEMBL2511	27	CHEMBL25737,CHEMBL26132,CHEMBL26380,CHEMBL26415,CHEMBL26600,CHEMBL26946,CHEMBL27142,CHEMBL27258,CHEMBL27554,CHEMBL28166,CHEMBL28432,CHEMBL29865,CHEMBL280838,CHEMBL281270,CHEMBL281459,CHEMBL281860,CHEMBL281883,CHEMBL281933,CHEMBL282736,CHEMBL283182,CHEMBL283594,CHEMBL284654,CHEMBL287211,CHEMBL417291,CHEMBL431488,CHEMBL433225,CHEMBL435161	0	-	-
	6.1.1.3	threonine---tRNA ligase	Y	Y	0.35825	CHEMBL3351186; CHEMBL3391	28	CHEMBL3355648,CHEMBL3355649; CHEMBL1160243,CHEMBL1163068,CHEMBL2311916,CHEMBL2311917,CHEMBL2311918,CHEMBL2311919,CHEMBL2311920,CHEMBL2311921,CHEMBL2311922,CHEMBL2311923,CHEMBL2311924,CHEMBL2311925,CHEMBL2311926,CHEMBL2311927,CHEMBL2311928,CHEMBL2311929,CHEMBL2316959,CHEMBL2316960,CHEMBL2316961,CHEMBL2316962,CHEMBL2316963,CHEMBL2316964,CHEMBL2316965,CHEMBL2316966,CHEMBL2316967,CHEMBL2316968	0	-	-
	6.1.1.4	leucine---tRNA ligase	Y	Y	0.35154	CHEMBL3258	22	CHEMBL45426,CHEMBL72299,CHEMBL73465,CHEMBL74343,CHEMBL74395,CHEMBL74755,CHEMBL74872,CHEMBL75218,CHEMBL124856,CHEMBL126919,CHEMBL127892,CHEMBL194616,CHEMBL264002,CHEMBL305843,CHEMBL309004,CHEMBL311403,CHEMBL332104,CHEMBL340082,CHEMBL340488,CHEMBL341331,CHEMBL372209,CHEMBL421500	0	-	-
	6.1.1.6	lysine---tRNA ligase	Y	Y	0.46802	CHEMBL5575	115	CHEMBL84558,CHEMBL86755,CHEMBL179242,CHEMBL183906,CHEMBL233000,CHEMBL249097,CHEMBL257167,CHEMBL261454,CHEMBL282342,CHEMBL334979,CHEMBL388978,CHEMBL408019,CHEMBL448685,CHEMBL450519,CHEMBL459850,CHEMBL463876,CHEMBL464043,CHEMBL465098,CHEMBL465099,CHEMBL465107,CHEMBL465462,CHEMBL465463,CHEMBL465464,CHEMBL465471,CHEMBL471901,CHEMBL472840,CHEMBL473240,CHEMBL474582,CHEMBL475575,CHEMBL475609,CHEMBL47588…	0	-	-
	6.3.3.1	phosphoribosylformylglycinamidine cyclo-ligase	Y	Y	0.08649	CHEMBL3972	144	CHEMBL13659,CHEMBL13705,CHEMBL17383,CHEMBL22344,CHEMBL23278,CHEMBL23388,CHEMBL23699,CHEMBL23872,CHEMBL23977,CHEMBL25889,CHEMBL29713,CHEMBL30301,CHEMBL30364,CHEMBL30842,CHEMBL31027,CHEMBL31107,CHEMBL31176,CHEMBL31609,CHEMBL32379,CHEMBL33486,CHEMBL34090,CHEMBL34126,CHEMBL34127,CHEMBL34132,CHEMBL34259,CHEMBL34315,CHEMBL34412,CHEMBL34472,CHEMBL34524,CHEMBL34942,CHEMBL34985,CHEMBL35375,CHEMBL35384,CHE…	0	-	-

## Sheet: Table S3
	Table S3. PDB hits to the nematode chokepoint enzymes.
	EC	count	PDBs
	1.1.1.27	3	1I0Z,1T2F,5LDH
	1.1.1.37	5	1MLD,2DFD,4MDH,4WLE,5MDH
	1.1.1.44	3	1PGN,2JKV,4GWG
	1.16.3.1	18	1R03,2CEI,2CHI,2CLU,2CN7,2Z6M,3AJO,3AJP,3AJQ,3ERZ,3ES3,3WNW,4DYX,4DYY,4DZ0,4OYN,5CMQ,5CMR
	1.17.4.1	11	1H0N,2UW2,2VUX,2WGH,3HF1,3HNC,3OLJ,3VPM,3VPN,3VPO,5D1Y
	1.2.1.3	13	1AG8,1CW3,1NZW,1O05,1ZUM,2J6L,2JG7,2ONN,3INL,3N80,3N81,4FR8,4X0T
	1.3.5.2	10	1D3G,1UUM,2B0M,2FPT,2WV8,3KVJ,3U2O,4IGH,4OQV,4ORI
	1.8.1.9	6	1H6V,2CFY,2J3N,2ZZ0,3EAN,3QFA
	2.1.1.13	2	2O2K,4CCZ
	2.1.3.2	4	4C6B,4C6C,4C6N,4C6O
	2.2.1.1	3	3MOS,3OOY,4KXU
	2.3.1.51	1	3JCR
	2.4.2.10	12	2EAW,2JGY,2P1F,2QCC,2QCD,2QCL,2QCM,2WNS,3BK0,3BVJ,3EWX,3G3M
	2.4.2.8	6	1D6N,1HMP,2VFA,4IJQ,4KN6,5BSK
	2.5.1.16	2	2O05,3RW9
	2.5.1.29	1	2Q80
	2.5.1.58	12	1FT1,1FT2,1JCQ,1N95,1NL4,1O1R,1O5M,1QBQ,2BED,2F0Y,2R2L,3PZ4
	2.6.1.22	4	1OHV,4Y0D,4Y0H,4ZSW
	2.6.1.42	2	2ABJ,2COG
	2.7.1.1	3	2NZT,5HEX,5HG1
	2.7.1.105	2	1C7Z,1TIP
	2.7.1.33	6	5E+26,2I7N,2I7P,3MK6,3SMP,3SMS
	2.7.1.40	27	1AQF,1F3W,1F3X,1PKM,1PKN,1T5A,1ZJH,2G50,3BJF,3BJT,3G2G,3GQY,3N25,3SRD,3SRF,3U2Z,4B2D,4FXF,4G1N,4JPG,4QG6,4QG8,4QG9,4QGC,4RPP,4WJ8,4YJ5
	2.7.1.67	3	4D0L,4WAE,5C46
	2.7.2.3	13	1HDI,1KF0,1VJC,2P9Q,2WZB,2WZD,2X14,2XE6,2Y3I,2ZGV,4AXX,4O33,4O3F
	2.7.7.4	5	1F60,3E1Y,3J5Y,4C0S,4D61
	3.1.2.6	3	1QH3,4AD9,4CHL
	3.1.3.11	25	1BK4,1CNQ,1FBP,1FJ6,1FRP,1FSA,1FTA,1KZ8,1LEV,1RDX,1YXI,2F3B,2FHY,2FIE,3A29,3IFA,4GBV,4GWS,4GWW,4GWX,4GX3,4GX6,4HE0,4HE2,4MJO
	3.1.3.25	4	1IMA,2BJI,2HHM,4AS5
	3.1.3.5	20	2BDU,2CN1,2G07,2J2C,2JCM,2JGA,2XCV,2XJE,4FE3,4H1S,4H1Y,4H2B,4H2F,4H2I,4KX3,5CR7,4FE3,2XCV,2XJE,4H1Y
	3.1.4.17	76	1F0J,1MC0,1MKD,1Q9M,1RO6,1TB5,1TB7,1XLX,1XLZ,1XM4,1XM6,1XOM,1Z1L,1ZKN,2FM0,2O8H,2OUN,2OUR,2OUV,2PW3,2QYK,2QYL,2QYM,2QYN,2WEY,2Y0J,2ZMF,3D3P,3G45,3G4G,3G4I,3HMV,3HQW,3HQY,3I8V,3IAD,3IBJ,3ITM,3JAB,3KKT,3LXG,3LY2,3O0J,3SL5,3SN7,3TVX,3UI7,3UUO,3W5E,4AEL,4AJD,4BBX,4D08,4DDL,4DFF,4HEU,4HTX,4KP6,4LKQ,4MUW,4MYQ,4WCU,4YQH,4YS7,4ZO5,5C1W,5EDE,5EDE,5EDG,5EDH,5EDI,5EDI,5I2R,1MKD,2O8H,4D08
	3.2.1.14	2	2YBT,3FXY
	3.3.1.1	10	1A7A,1B3R,1D4F,1LI4,1XWF,3GVP,3MTG,3NJ4,4PFJ,4PGF
	3.4.11.1	5	1BLL,1BPM,1LCP,2EWB,2J9A
	3.5.1.2	6	3CZD,3SS3,3UNW,3VP4,4O7D,5D3O
	3.5.4.4	13	1A4L,1FKW,1FKX,1KRM,1NDV,1UIO,1UIP,1W1I,2ADA,2BGN,3IAR,3KM8,3T1G
	3.5.4.5	2	1MQ0,1ZAB
	3.7.1.3	2	2HZP,3E9K
	4.1.2.27	1	4Q6R
	4.2.1.11	7	1TE6,2PSN,2XSX,3B97,3UCC,3UJE,4ZA0
	5.1.3.2	3	1EK5,1HZJ,1I3K
	5.4.2.8	1	2AMY
	6.1.1.1	7	1E7Z,1EUJ,1FL0,1N3L,1NTG,2PID,4R3Z
	6.1.1.17	4	4R3Z,4YE6,4YE8,4YE9
	6.1.1.19	3	4Q2T,4R3Z,4ZAJ
	6.1.1.20	3	3CMQ,3L4G,3L4G
	6.1.1.3	3	4HWT,4P3N,4TTV
	6.1.1.4	1	2WFD
	6.1.1.6	3	3BJU,4DPG,4YCW
	6.3.3.1	2	2QK4,2V9Y

## Sheet: Table S4 
	Table S4. Whole worm phenotypic assay results of the in-vitro screening of various commercially available compounds on multiple nematode worms..
No phenotype (>1.81)	NEW	Drugs			Motility index @ 30uM, 48 hrs*		% Inhibition @ 30uM, 48 hrs
Moderate(<=1.8) in 1 spp	Screening ID	Chembl id	Common name	Predicted EC target	A. ceylanicum	T. muris	B. pahangi	Notes	activity range
Severe (<=0.75) in 1 spp
First Generation compounds	1	CHEMBL29292	Bestatin	3.4.11.1	2.08	2.92	N/A
	2	CHEMBL1096435	Ro 28-1675	2.7.1.1	2.17	3	N/A
	3	CHEMBL3410246		2.7.1.33	2.08	2.92	N/A
	4	CHEMBL3410400	3-{4,6-dimethyl-3,7,8,10-tetraazatricyclo[7.4.0.0²,⁷]trideca-1,3,5,8,10,12-hexaen-5-yl}-N-(4-acetamidophenyl)propanamide	2.7.1.33	1.67	2.75	N/A		Intestinal
	5	CHEMBL3410256		2.7.1.33	1.92	2.83	N/A
	6	CHEMBL1555019		2.7.1.33	2	2.92	N/A
	7	CHEMBL3410253		2.7.1.33	2.08	2.58	N/A
	8	CHEMBL3410395		2.7.1.33	2	2.92	N/A
	9	CHEMBL474626	N-(4-methyl-1,3-thiazol-2-yl)-3 phenoxybenzamide	2.7.1.1	1.92*	1.67*	N/A	Both Acey and Tmur worms looked very sick	Pan-Intestinal
	10	CHEMBL3410242		2.7.1.33	2.08	2.5	N/A
	11	CHEMBL3410245		2.7.1.33	2.17	2.75	N/A
	12	CHEMBL2418960		2.7.1.67	2	2.75	N/A
	13	CHEMBL3410241		2.7.1.33	2	2.58	N/A
	14	CHEMBL212529		2.7.1.1	1.83	2.58	N/A
	15	CHEMBL1256459	Torin 1	2.7.1.67	0.5++	0/0.6++	100(EC50=8.6uM)	EC50=3.9 @ day 3	Pan-Nematoda
	16	CHEMBL3410244		2.7.1.33	2.25	2.42	N/A
	17	CHEMBL3410240		2.7.1.33	2	2.83	N/A
	18	CHEMBL3410243		2.7.1.33	2.08	2.67	N/A
	19	CHEMBL2397317	T-00127-HEV1	2.7.1.67	2	2.75	N/A
	20	CHEMBL1081312	PP121	2.7.1.67	1.58	2.42	7	B. pahangi 100% inhibition in B. pahangi at day 6	Intestinal
	21	CHEMBL1241674	PP242	2.7.1.67	2.08	2.92	N/A
	22	CHEMBL63	Rolipram	3.1.4.17	2.08	2.83	N/A
	23	CHEMBL1765602	Torin 2	2.7.1.67	2.25	1.83	42
	24	CHEMBL332898	MY-5445	3.1.4.17	2.17	N/A	N/A
	25	CHEMBL205627	GKA-50	2.7.1.1	2.17	2	N/A
	26	CHEMBL28079	Zaprinast	3.1.4.17	2.08	3	N/A
	27	CHEMBL345812		3.1.4.17	2.67	2.67	N/A
	28	CHEMBL275084	IBMX	3.1.4.17	2.55	N/A	N/A
	29	CHEMBL427092	LW6	1.1.1.37	2	N/A	N/A
	30	CHEMBL202740	4-({[3-cyano-6-(thiophen-2-yl)-4-(trifluoromethyl)pyridin-2-yl]sulfanyl}methyl)benzoic acid	3.1.4.17	1.33	2	44	100% inhibition at day 5	Intestinal
	31	CHEMBL2382337		1.1.1.27	2.25	N/A	N/A
	32	CHEMBL2382397		1.1.1.27	2.08	N/A	N/A
	33	CHEMBL51483	Gossypol	1.1.1.37	1.5	0.33	22	B. pahangi 83% inhibition in B. pahangi at day 6	Pan-intestinal
	34	CHEMBL2382389		1.1.1.27	2.42	N/A	N/A
	35	CHEMBL109925		1.2.1.3	2.58	N/A	N/A
	36	CHEMBL3128209	1-pentyl isatin	1.2.1.3	2.46	N/A	N/A
	37	CHEMBL491174	Prunetin	1.2.1.3	2.75	N/A	N/A
	38	CHEMBL486422	Daidzin	1.2.1.3	2.38	N/A	N/A
	39	CHEMBL38434	Brequinar	1.3.5.2	2.25	N/A	N/A
	40	CHEMBL276473	4'-hydroxychalcone	1.2.1.3	2.27	N/A	N/A
	41	CHEMBL1232973		1.1.1.27	2.46	N/A	N/A
	42	CHEMBL3410579		1.3.5.2	2.85	N/A	N/A
	43	CHEMBL973	Teriflunomide	1.3.5.2	2	N/A	N/A
	44	CHEMBL192	Sildenafil	3.1.4.17	2.15	N/A	N/A
	45	CHEMBL3410572		1.3.5.2	2.62	N/A	N/A
	46	CHEMBL752	2'-AMP	3.1.3.11	2.42	N/A	N/A
	47	CHEMBL91	Miconazole	1.1.1.37	0.75	0	95 (EC50=3.3uM)	B. pahangi Miconazole tested at 10 uM, not at 30 uM	Pan-Nematoda
	48	CHEMBL19224	Papaverine	3.1.4.17	2.5	N/A	N/A
	49	CHEMBL31344	MDL-29951	3.1.3.11	2.08	N/A	N/A
	50	CHEMBL301018		3.1.3.11	2.23	N/A	N/A
	51	CHEMBL307639	MMPX	3.1.4.17	2.58	N/A	N/A
	52	CHEMBL2178112		1.3.5.2	2.62	N/A	N/A
	53	CHEMBL3410598		1.3.5.2	2.5	N/A	N/A
	54	CHEMBL3410610		1.3.5.2	2.25	N/A	N/A
	55	CHEMBL2178108		1.3.5.2	2.5	N/A	N/A
	56	CHEMBL3318412		1.1.1.27	2.67	N/A	N/A
	57	CHEMBL197194	Vidofludimus	1.3.5.2	2.17	N/A	N/A
	58	CHEMBL808	Econazole	1.1.1.37	0.25	0	99 (EC50-4.0uM)		Pan-Nematoda
	59	CHEMBL1221	Sulconazole	1.1.1.37	0	0	99 (EC50=4.6uM)		Pan-Nematoda
	60	CHEMBL54079	Imidazosagatriazinone	3.1.4.17	2.5	N/A	N/A
	61	CHEMBL2178104		1.3.5.2	2.33	N/A	N/A
	62	CHEMBL2385715		1.3.5.2	2.25	N/A	N/A
	63	CHEMBL2178106		1.3.5.2	2.33	N/A	N/A
	64	CHEMBL2177115		1.3.5.2	2.75	N/A	N/A
	65	CHEMBL2178109		1.3.5.2	2	N/A	N/A
	66	CHEMBL2385721		1.3.5.2	2.55	N/A	N/A
	67	CHEMBL483790		3.1.3.11	2.31	N/A	N/A
	68	CHEMBL203830		3.1.4.17	2.64	N/A	N/A
	69	CHEMBL203287	4-({[3-cyano-6-(thiophen-2-yl)-4-(trifluoromethyl)pyridin-2-yl]sulfanyl}methyl)benzoic acid	3.1.4.17	1.62	0.17	0	62% inhibition at day 5	Pan-intestinal
	70	CHEMBL383474		3.1.4.17	2.33	N/A	N/A
	71	CHEMBL203070		3.1.4.17	2.75	N/A	N/A
	72	CHEMBL370865		1.3.5.2	2.23	N/A	N/A
	73	CHEMBL1076869		1.3.5.2	2.5	N/A	N/A
	74	CHEMBL2178105		1.3.5.2	2.92	N/A	N/A
	75	CHEMBL8145	Daidzein	1.2.1.3	2.08	N/A	N/A
	76	CHEMBL3128205		1.2.1.3	2.25	N/A	N/A
	77	CHEMBL336693		1.2.1.3	2.17	N/A	N/A
	78	CHEMBL3128210		1.2.1.3	2.62	N/A	N/A
	79	CHEMBL325841	4-Phenylumbelliferone	1.2.1.3	2.67	N/A	N/A
	80	CHEMBL1328547		1.2.1.3	2.46	N/A	N/A
	81	CHEMBL3128208	7-bromo-5-methylisatin	1.2.1.3	2.25	N/A	N/A
	82	CHEMBL3128206		1.2.1.3	2.67	N/A	N/A
	83	CHEMBL3128207		1.2.1.3	2.45	N/A	N/A
	84	CHEMBL210497		1.1.1.27	2.46	N/A	N/A
	85	CHEMBL2382405		1.1.1.27	2.08	N/A	N/A
	86	CHEMBL2178111		1.3.5.2	2	N/A	N/A
	87	CHEMBL1373924	N-(1,3-benzothiazol-2-yl)-3-methoxybenzamide	1.3.5.2	1.5	3	N/A		Intestinal
	88	CHEMBL1460972		1.3.5.2	2.5	N/A	N/A
	89	CHEMBL1520	Vardenafil	3.1.4.17	2.67	2.8	N/A
	90	CHEMBL203324		3.1.4.17	2.58	N/A	N/A
	91	CHEMBL2178107		1.3.5.2	1.92	N/A	N/A
	92	CHEMBL2178110		1.3.5.2	2.5	N/A	N/A
	93	CHEMBL1088743		1.3.5.2	2.54	N/A	N/A
	94	CHEMBL15976	Oxamic Acid	1.1.1.27	2.75	N/A	N/A
Second generation compounds	95	CHEMBL1229535	PIK-93	PI4K	N/A	2.8	N/A
	96	CHEMBL413	Rapamycin	mTOR	N/A	2.5	N/A
	97	CHEMBL3545366	Voxtalisib	mTOR	N/A	3	N/A
	98	CHEMBL2131736	KU-0063794	mTOR	N/A	2.83	N/A
	99	CHEMBL2141712	Palomid 529	mTOR	N/A	2.83	N/A
	100	CHEMBL1904430	Myclobutanil		N/A	2.5	N/A
	101	CHEMBL2107703	Fenticonazole Nitrate		N/A	3	N/A
	102	CHEMBL1200398	Butaconazole Nitrate		0.36	0	100		Pan-Nematoda
	103	CHEMBL3989972	TAK-063	PDE10A	N/A	2	N/A
	104	CHEMBL1234354	PF-04691502	mTOR	N/A	2.67	N/A
	105	CHEMBL1236962	GSK2126458 (Omipalisib)	mTOR	0.17	0.5	98		Pan-Nematoda
	106	CHEMBL521851	GDC-0941	PI4K	N/A	3	N/A
	107	CHEMBL193240	Roflumilast	PDE4	N/A	3	N/A
	108	CHEMBL779	Tadalafil	PDE5	0.67	0.8	3		Pan-Intestinal
	109	CHEMBL1879463	BEZ 235	PI4K	N/A	2.8	N/A
	110	CHEMBL1737	Sildenafil citrate	PDE5	N/A	3	N/A
	111	N/A	CZ415	mTOR	N/A	2.8	N/A
	112	CHEMBL3545097	INK-0128	mTOR	N/A	2.7	N/A
	113	CHEMBL561708	WYE-354	mTOR	0.42	1.3	15		Pan-Intestinal
	114	CHEMBL409153	Isavuconazole		N/A	2.5	N/A
	115	CHEMBL2105689	Luliconazole		N/A	2.7	N/A
	116	N/A	BEZ-239	PI4K	N/A	3	N/A
	117	CHEMBL1963681	Avanafil	PDE5	N/A	2.8	N/A
	118	N/A	CSC028061726	potential MDH inhibitor	N/A	2.3	N/A
	119	N/A	CSC026588019	potential MDH inhibitor	N/A	2.7	N/A
	120	N/A	KDA-651	PI4K	N/A	3	N/A
Third Generation Compounds	121	CHEMBL342008	N-Desmethyl Tadalafil	PDE5	N/A	1.5	N/A	At 10uM it is 1.5	Intestinal
	122	N/A	N-Desmethyl N-cyclopentyl Tadalafil	PDE5	N/A	1.3	N/A		Intestinal
	123	CHEMBL3928332	BC-11-38	PDE11	N/A	2	N/A
	124	CHEMBL3586404	CC-223	mTOR	N/A	2.8	N/A
	125	CHEMBL3935857	Serabelisib	p110α (PI3K)	N/A	2.8	N/A
	126	CHEMBL2333365	XL388	mTOR	N/A	3	N/A

## Sheet: Table S5
	Table S5: Late larval stage and Adult stage expression in A. ceylanicum and T. muris of genes corresponding to the putative chokepoint targets of compounds that showed severe phenotypes. Average values are reported for PDE genes with multiple paralogs. T. muris values are taken from Ref. 94. A. ceylanicum values are taken from Ref. 12
		Chokepoint EC	Enzyme name	A. ceylanicum expression			T. muris expression
				L3	L4	Adult	L3	Adult
		1.1.1.37	MDH	202.869	271.318	60.8901	1450.45	1021.2
		2.7.1.67	PI4KA	11.4354	3.04725	2.48979	189.907	259.09
		2.7.1.67	PI4KB	21.2321	7.43317	5.4264	423.385	372.188
		2.7.11.1	mTOR	21.687	7.71683	4.04153	273.383	392.928
		3.1.4.17	PDE1	85.1732	5.21173	1.28661	309.577	404.405
		3.1.4.17	PDE2+	61.5652	79.366	28.0838	234.905	337.893
		3.1.4.17	PDE3*	73.4154	24.6395	11.726	392.575	377.922
		3.1.4.17	PDE4*	91.3066	68.3637	32.2121	768.899	1311.25
		3.1.4.17	PDE5	121.753	6.22158	1.87026
		3.1.4.17	PDE6*	88.7238	71.1711	17.5837
		* multiple paralogs in A.ceylanicum
		+ multiple paralogs in T.muris

## Sheet: Table S6
	Table S6: Additional high priority chokepoints in pathways of interest.
	Pathway	Chokepoint EC	Chokepoint description	Notes	Target score (/6)	Maximum Drug: Target score (/1)	# of drug:target matches in database	# of nematodes with chokepoint (/17)	# KEGG pathways containing EC	Sterile / Lethal C. elegans phenotype	Max. 81HG score (/137; top 25% of genes)	Stage gene expression percentile				Top drug match	Drug score for top match (/1)
												Adult	Adult / Infective ratio			Top drug	Scaled drug score (/1)
	Pyruvate metabolism (00620)	1.1.1.37	malate dehydrogenase	Putative effective target	5.8398	0.738945	37	17	4	Embryonic lethal	132	0.939295	0.813297			CHEMBL157654	0.467335
		1.2.1.3	aldehyde dehydrogenase (NAD+)	Putative failed target	4.10342	0.677964	102	13	13	-	121	0.760195	0.621397			CHEMBL115092	0.819187
		1.1.1.27	L-lactate dehydrogenase	Putative failed target	4.6104	0.634314	34	17	4	-	105	0.82506	0.862891			CHEMBL3318473	0.605474
		2.7.1.40	pyruvate kinase	Upstream from malate dehydrogenase	3.44142	0.449903	4301	17	3	-	-	0.672539	0.710302			CHEMBL1581079	0.83269
		3.1.2.6	hydroxyacylglutathione hydrolase	Low scoring	3.93264	0.0349886	2	17	1	-	130	0.774398	0.693062			CHEMBL168630	0.0464356
	Inositol phosphate metabolism (00562)	2.7.1.67	1-phosphatidylinositol 4-kinase	Putative effective target (PI4K)	4.08158	0.645388	111	13	1	Sterile progeny	120	0.451674	0.400844			CHEMBL2397309	0.788859
		3.1.3.25	inositol-phosphate phosphatase	Downstream from PI4K	3.03741	0.143353	10	17	1	-	-	0.834813	0.740004			CHEMBL34819	0.39279
	Purine metabolism (00230)	3.1.4.17	3',5'-cyclic-nucleotide phosphodiesterase	Putative effective target (PDE)	4.67706	0.949201	346	17	1	Sterile	123	0.628954	0.429552			CHEMBL63	0.881695
		2.7.1.40	pyruvate kinase	Multiple Targets in pathway	3.44142	0.449903	4301	17	3	-	-	0.672539	0.710302			CHEMBL1581079	0.83269
		3.1.3.5	5'-nucleotidase	Downstream from PDE	3.36089	0.248874	3	17	3	-	-	0.651083	0.570701			CHEMBL3088000	0.492477
		3.5.4.4	adenosine deaminase	Downstream from 5' nucleotidase	3.79536	0.553628	135	17	1	-	132	0.670637	0.49308			CHEMBL1651379	0.79784
		1.1.1.205	IMP dehydrogenase	Other possible targets	3.94206	0.502955	130	16	2	-	120	0.743403	0.624179			CHEMBL65013	0.663902
		2.4.2.1	purine-nucleoside phosphorylase	Other possible targets	3.13935	0.409204	229	14	3	-	-	0.785068	0.699521			CHEMBL349855	1
		1.17.4.1	ribonucleoside-diphosphate reductase	Other possible targets	5.42731	0.294522	26	17	3	Multiple stage lethal	137	0.743154	0.611463			CHEMBL86188	0.210048
		2.7.7.4	sulfate adenylyltransferase	Other possible targets	4.50653	0.24084	6	17	3	-	135	0.876952	0.724902			CHEMBL1802973	0.240226
		2.4.2.8	hypoxanthine phosphoribosyltransferase	Other possible targets	3.12472	0.1562	60	16	2	-	-	0.819041	0.665699			CHEMBL596018	0.387731
		6.3.4.4	adenylosuccinate synthase	Other possible targets	4.05556	0.134058	6	17	2	-	132	0.519362	0.66476			CHEMBL331373	0.166152
		6.3.3.1	phosphoribosylformylglycinamidine...	Other possible targets	2.82226	0.0864865	70	11	1	-	119	0.00989044	0.307314			CHEMBL522455	0.318448
